# Supplementary material for: A Soluble Fucose-Specific Lectin from Aspergillus fumigatus Conidia - Structure, Specificity and Possible Role in Fungal Pathogenicity
Source: PLoS One. 2013 Dec 10;8(12):e83077. doi: 10.1371/journal.pone.0083077 (PMC3858362; doi:10.1371/journal.pone.0083077)
Supplement: Table S1 — Glycan array (v4.1) data for AFL arranged by the averaged relative binding calculated from three concentrations. Avg is the average value from 10 measurements, %CV is standard deviation in %, rank is relative binding in % compared to best recognized oligosaccharide for particular concentration and avg rank is the average of ranks. (XLSX) [file pone.0083077.s007.xlsx]

## Sheet: List1
Table S1. Glycan array (v4.1) data for AFL arranged by the averaged relative binding calculated from three concentrations. Avg is the average value from 10 measurements, %CV is standard deviation in %, rank is relative binding in % compared to best recognized oligosaccharide for particular concentration and avg rank is the average of ranks.
Chart #	Glycan Structure	AFL 1 mg/ml			AFL 0.2 mg/ml			AFL 0.05 mg/ml			Avg rel. binding
		Avg	% CV	R.binding	Avg	% CV	R.binding	Avg	% CV	R.binding
72	Fucα1-2Galβ1-4(Fucα1-3)GlcNAcβ-Sp8	31295.7	6.91305	99.999	20597.9	9.16943	99.9994	700.3	9.00099	78.1585	92.719
70	Fucα1-2Galβ1-4(Fucα1-3)GlcNAcβ1-3Galβ1-4(Fucα1-3)GlcNAcβ1-3Galβ1-4(Fucα1-3)GlcNAcβ-Sp0	30186.4	7.73849	96.4544	18053	14.2061	87.6443	596.405	7.33728	66.5631	83.5539
71	Fucα1-2Galβ1-4(Fucα1-3)GlcNAcβ-Sp0	28343.9	7.70839	90.567	12089.5	6.79741	58.6927	896.256	8.19864	100.029	83.0961
69	Fucα1-2Galβ1-4(Fucα1-3)GlcNAcβ1-3Galβ1-4(Fucα1-3)GlcNAcβ-Sp0	27076.2	0.973203	86.5165	11780.8	7.1916	57.194	768.221	5.29737	85.7389	76.4831
246	Fucα1-2[6OSO3]Galβ1-4Glc-Sp0	26632.4	12.0365	85.0985	13887.8	4.83333	67.423	564.575	10.7248	63.0106	71.844
80	Fucα1-4GlcNAcβ-Sp8	24778.6	1.69122	79.1748	6589.65	1.30342	31.9917	843.735	3.41254	94.1668	68.4445
260	Fucα1-2Galβ1-4[6OSO3]Glc-Sp0	20995.9	8.27905	67.0882	7350.86	9.89366	35.6872	893.145	9.44716	99.6813	67.4856
79	Fucα1-3GlcNAcβ-Sp8	29941.2	3.28559	95.671	6562.67	11.5677	31.8607	610.261	12.5998	68.1095	65.2137
78	Fucα1-2Galβ-Sp8	23172.3	6.52162	74.0423	6453.84	11.2969	31.3324	785.698	5.11408	87.6895	64.3547
125	Galβ1-3(Fucα1-4)GlcNAcβ1-3Galβ1-4(Fucα1-3)GlcNAcβ-Sp0	24558.4	3.03866	78.4715	9894.21	6.90491	48.0348	552.737	3.66429	61.6894	62.7319
128	Galβ1-3(Fucα1-4)GlcNAcβ-Sp8	29844.8	3.40253	95.363	10900.4	10.5858	52.9196	353.931	12.0974	39.5013	62.5946
219	Fucα1-2Galβ1-4[6OSO3]GlcNAc-Sp8	29137.3	11.958	93.1022	6414.51	10.8385	31.1414	541.244	5.11936	60.4066	61.5501
152	Galβ1-4(Fucα1-3)GlcNAcβ1-4Galβ1-4(Fucα1-3)GlcNAcβ1-4Galβ1-4(Fucα1-3)GlcNAcβ-Sp0	29531.9	9.29773	94.363	10048.5	2.53986	48.7837	328.118	7.89787	36.6203	59.9223
76	Fucα1-2Galβ1-4GlcNAcβ-Sp8	22930.4	10.6967	73.2696	6129.74	3.66586	29.7589	668.862	6.2343	74.6498	59.2261
81	Fucβ1-3GlcNAcβ-Sp8	21185.2	8.84883	67.6928	4517.45	21.249	21.9315	676.144	5.22492	75.4625	55.0289
220	Fucα1-2[6OSO3]Galβ1-4[6OSO3]Glc-Sp0	23090.7	4.70466	73.7816	5605.48	14.058	27.2137	559.374	13.22	62.4302	54.4751
108	Galα1-3(Fucα1-2)Galβ-Sp18	28557.7	0.968184	91.2505	8512.46	10.7149	41.3266	274.801	9.12176	30.6697	54.4156
7	Fucα-Sp9	25679.1	7.1456	82.0522	5588.37	4.51394	27.1307	467.745	13.6671	52.2036	53.7955
75	Fucα1-2Galβ1-4GlcNAcβ-Sp0	23342.1	8.89605	74.585	5259.56	6.62619	25.5343	451.109	6.58926	50.347	50.1554
6	Fucα-Sp8	17244.5	5.66955	55.1014	4463.67	6.04458	21.6704	658.918	3.38172	73.5399	50.1039
74	Fucα1-2Galβ1-4GlcNAcβ1-3Galβ1-4GlcNAcβ1-3Galβ1-4GlcNAcβ-Sp0	18599.3	5.79184	59.4304	3530.25	12.3906	17.1388	616.861	5.83555	68.8461	48.4718
73	Fucα1-2Galβ1-4GlcNAcβ1-3Galβ1-4GlcNAcβ-Sp0	22279.6	12.788	71.19	4843	12.6379	23.512	451.395	4.89399	50.3789	48.3603
77	Fucα1-2Galβ1-4Glcβ-Sp0	17707	5.89165	56.5791	6455.46	5.8027	31.3402	499.672	16.3559	55.767	47.8954
93	GalNAcα1-4(Fucα1-2)Galβ1-4GlcNAcβ-Sp8	21974.9	14.4525	70.2163	4178.25	14.8934	20.2848	463.706	6.36178	51.7529	47.418
451	Fucα1-2Galβ1-4GlcNAcβ1-3(Fucα1-2Galβ1-4GlcNAcβ1-6)GalNAc-Sp14	20083.3	3.84705	64.172	5312.31	3.6605	25.7904	467.535	5.87345	52.1802	47.3809
360	Fucα1-2Galβ1-4GlcNAcβ1-2Manα1-3(Fucα1-2Galβ1-4GlcNAcβ1-2Manα1-6)Manβ1-4GlcNAcβ1-4GlcNAcβ-Sp20	16967.2	6.29021	54.2151	5608.82	8.86167	27.2299	500.055	11.1835	55.8097	45.7516
118	Galα1-4(Fucα1-2)Galβ1-4GlcNAcβ-Sp8	18757.9	9.23959	59.9369	3558.81	14.7635	17.2774	499.727	2.75614	55.7732	44.3292
127	Galβ1-3(Fucα1-4)GlcNAcβ-Sp0	17965.1	7.36393	57.4039	5927.26	7.23784	28.7759	394.834	7.50095	44.0663	43.4153
27	[3OSO3]Galβ1-3(Fucα1-4)GlcNAcβ-Sp8	21991.2	7.17942	70.2683	4479.41	11.2218	21.7468	332.014	9.00517	37.0552	43.0234
107	Galα1-3(Fucα1-2)Galβ-Sp8	13088.7	8.43302	41.8222	5876.78	2.08601	28.5308	478.646	5.36012	53.4203	41.2578
129	Galβ1-3(Fucα1-4)GlcNAc-Sp8	18482.5	12.9613	59.0572	4363.25	12.0693	21.1829	366.416	31.1345	40.8947	40.3782
150	Galβ1-4(Fucα1-3)GlcNAcβ-Sp8	17493.5	7.24594	55.8969	6739.92	3.31028	32.7212	228.811	3.85151	25.537	38.0517
89	GalNAcα1-3(Fucα1-2)Galβ-Sp8	22141.3	4.8618	70.748	3557.83	7.37142	17.2727	217.901	12.2214	24.3194	37.4467
218	Fucα1-2[6OSO3]Galβ1-4GlcNAc-Sp0	16055.1	9.03056	51.3007	2436.78	9.24946	11.8302	430.613	2.30108	48.0595	37.0635
275	Galβ1-3(Fucα1-4)GlcNAcβ1-3Galβ1-3(Fucα1-4)GlcNAcβ-Sp0	14753.6	2.08251	47.1421	6674.17	3.1885	32.402	282.581	25.4242	31.5381	37.0274
251	Neu5Acα2-3Galβ1-4(Fucα1-3)GlcNAcβ1-3Galβ1-4(Fucα1-3)GlcNAcβ1-3Galβ1-4(Fucα1-3)GlcNAcβ-Sp0	18354.1	7.85361	58.6469	5127.65	7.96565	24.8939	231.542	28.762	25.8418	36.4609
290	Galβ1-4(Fucα1-3)GlcNAcβ1-3Galβ1-3(Fucα1-4)GlcNAcβ-Sp0	18505.9	1.15613	59.1318	5131.4	2.69815	24.9121	218.994	36.982	24.4413	36.1618
151	Galβ1-4(Fucα1-3)GlcNAcβ1-4Galβ1-4(Fucα1-3)GlcNAcβ-Sp0	13557.4	8.45091	43.32	4882.98	1.09627	23.7061	265.404	29.2773	29.621	32.2157
250	Neu5Acα2-3Galβ1-4(Fucα1-3)[6OSO3]GlcNAcβ-Sp8	19519.8	3.33958	62.3715	4997.61	3.61119	24.2626	84.8428	35.2239	9.46907	32.0344
90	GalNAcα1-3(Fucα1-2)Galβ-Sp18	12603.9	5.94099	40.2733	3062.07	7.96375	14.8658	360.705	5.31741	40.2572	31.7988
350	GlcNAcβ1-2Manα1-3(GlcNAcβ1-2Manα1-6)Manβ1-4GlcNAcβ1-4(Fucα1-6)GlcNAcβ-Sp22	14514.1	11.8995	46.3769	5737.88	13.6737	27.8565	135.514	36.961	15.1243	29.7859
325	Fucα1-3(Galβ1-4)GlcNAcβ1-2Manα1-3(Fucα1-3(Galβ1-4)GlcNAcβ1-2Manα1-6)Manβ1-4GlcNAcβ1-4GlcNAcβ-Sp20	13321.9	5.03961	42.5675	4975.85	3.16356	24.157	201.063	20.412	22.4401	29.7215
351	Galβ1-4GlcNAcβ1-2Manα1-3(Galβ1-4GlcNAcβ1-2Manα1-6)Manβ1-4GlcNAcβ1-4(Fucα1-6)GlcNAcβ-Sp22	13902.5	10.7601	44.4225	4895.92	9.64447	23.7689	173.068	22.1815	19.3156	29.169
384	Fucα1-2Galβ1-3(Fucα1-4)GlcNAcβ1-3(Galβ1-4(Fucα1-3)GlcNAcβ1-6)Galβ1-4Glc-Sp21	11749.8	4.8925	37.544	3433.55	12.4822	16.6694	270.904	9.60231	30.2348	28.1494
97	GalNAcβ1-4(Fucα1-3)GlcNAcβ-Sp0	15921.1	10.8929	50.8727	3745.9	8.29166	18.1858	129.978	11.1691	14.5064	27.8549
60	Fucα1-2Galβ1-3(Fucα1-4)GlcNAcβ-Sp8	11202.7	11.158	35.796	4488.33	4.15522	21.7901	211.785	30.007	23.6368	27.0743
367	Fucα1-2Galβ1-3GlcNAcβ1-3(Galβ1-4(Fucα1-3)GlcNAcβ1-6)Galβ1-4Glc-Sp21	12692.8	8.48417	40.5573	3764.19	4.9573	18.2745	172.405	14.0896	19.2416	26.0245
419	Fucα1-2Galβ1-4GlcNAcβ1-2Manα1-3(Fucα1-2Galβ1-4GlcNAcβ1-2Manα1-6)Manβ1-4GlcNAcβ1-4(Fucα1-6)GlcNAcβ-Sp22	8817.46	0.888106	28.1744	4488.76	4.6679	21.7922	224.921	48.751	25.1027	25.0231
288	Galβ1-4(Fucα1-3)[6OSO3]GlcNAc-Sp0	13262.5	3.25913	42.3776	3486.74	2.38146	16.9276	95.46	36.6032	10.654	23.3197
254	Neu5Acα2-3Galβ1-4(Fucα1-3)GlcNAcβ1-3Galβ-Sp8	13290.9	10.8383	42.4684	3691.15	5.34529	17.9199	36.7283	31.6654	4.09914	21.4958
237	Neu5Acα2-3Galβ1-3(Fucα1-4)GlcNAcβ-Sp8	12243	3.38041	39.12	2812.55	1.68622	13.6545	101.916	33.5496	11.3746	21.383
31	[3OSO3]Galβ1-4(Fucα1-3)GlcNAc-Sp0	12410.6	6.72293	39.6556	2181.95	13.3115	10.593	102.509	37.5321	11.4408	20.5631
228	Neu5Acα2-3(6-O-Su)Galβ1-4(Fucα1-3)GlcNAcβ-Sp8	11235.7	5.72487	35.9013	2806.3	8.27912	13.6241	42.7386	70.0396	4.76994	18.0985
32	[3OSO3]Galβ1-4(Fucα1-3)GlcNAcβ-Sp8	7994.81	8.96003	25.5458	1997.84	10.797	9.6992	150.821	18.6438	16.8327	17.3592
255	Neu5Acα2-3Galβ1-4(Fucα1-3)GlcNAcβ1-3Galβ1-4GlcNAcβ-Sp8	11418.2	3.98144	36.4845	2417.46	10.276	11.7364	34.0646	31.4524	3.80186	17.3409
429	Galβ1-4GlcNAcβ1-3Galβ1-4(Fucα1-3GlcNAcβ1-6)Galβ1-4Glc-Sp21	10118	4.16272	32.3301	2189.36	8.87606	10.629	51.2964	30.5426	5.72504	16.228
66	Fucα1-2Galβ1-3GlcNAcβ1-3Galβ1-4Glcβ-Sp10	7169.92	9.25063	22.91	3030.95	2.0416	14.7148	84.8826	55.6425	9.4735	15.6994
217	[3OSO3]Galβ1-4(Fucα1-3)[6OSO3]GlcNAc-Sp8	9744.02	12.9044	31.135	1497.67	6.13819	7.27093	74.9715	44.035	8.36736	15.5911
65	Fucα1-2Galβ1-3GlcNAcβ1-3Galβ1-4Glcβ-Sp8	7489.63	8.60176	23.9316	2824.83	2.83214	13.7141	52.858	36.739	5.89933	14.515
238	Neu5Acα2-3Galβ1-3(Fucα1-4)GlcNAcβ1-3Galβ1-4(Fucα1-3)GlcNAcβ-Sp0	8390.64	3.67241	26.8106	2053.99	4.5007	9.97181	56.8924	36.4705	6.3496	14.3773
68	Fucα1-2Galβ1-3GlcNAcβ-Sp8	5315.3	13.3232	16.984	2873.69	14.7296	13.9513	104.523	34.9592	11.6655	14.2003
149	Galβ1-4(Fucα1-3)GlcNAcβ-Sp0	7758.34	8.11674	24.7902	2633	6.07916	12.7828	44.2965	9.14301	4.9438	14.1723
45	Neu5Acα2-3[6OSO3]Galβ1-4GlcNAcβ-Sp8	7416.96	4.59136	23.6994	2112.38	4.53932	10.2553	68.8844	20.075	7.68799	13.8809
340	GlcNAcα1-4Galβ1-4GlcNAcβ1-3Galβ1-4(Fucα1-3)GlcNAcβ1-3Galβ1-4(Fucα1-3)GlcNAcβ-Sp0	7638.21	4.9932	24.4063	2147.35	4.11138	10.4251	48.0968	38.5159	5.36795	13.3998
159	Galβ1-4GlcNAcβ1-3Galβ1-4(Fucα1-3)GlcNAcβ1-3Galβ1-4(Fucα1-3)GlcNAcβ-Sp0	7830.34	6.91048	25.0203	2159.85	9.02473	10.4857	30.6541	16.4403	3.42121	12.9757
253	Neu5Acα2-3Galβ1-4(Fucα1-3)GlcNAcβ-Sp8	8220.23	7.29601	26.2661	1505.98	18.614	7.31127	44.5967	49.8031	4.97731	12.8515
382	Galβ1-3GlcNAcβ1-3(Galβ1-4(Fucα1-3)GlcNAcβ1-6)Galβ1-4Glc-Sp21	8303.21	14.6965	26.5312	1745.16	16.6792	8.4725	28.0015	70.0372	3.12516	12.7096
352	Galβ1-3GlcNAcβ1-2Manα1-3(Galβ1-3GlcNAcβ1-2Manα1-6)Manβ1-4GlcNAcβ1-4(Fucα1-6)GlcNAcβ-Sp22	6623.87	3.5227	21.1652	2073.19	2.36191	10.065	28.081	20.3644	3.13404	11.4548
84	[3OSO3]Galβ1-4(Fucα1-3)Glc-Sp0	5208.06	10.9637	16.6413	2491.13	14.1326	12.094	42.1586	57.7496	4.7052	11.1468
445	Fucα1-2Galβ1-4GlcNAcβ1-2(Fucα1-2Galβ1-4GlcNAcβ1-4)Manα1-3(Fucα1-2Galβ1-4 GlcNAcβ1-2Manα1-6)Manβ1-4GlcNAcβ1-4GlcNAcβ-Sp12	4328.47	5.98198	13.8308	2092.24	3.41901	10.1575	80.6685	25.9241	9.00319	10.9971
329	Neu5Acα2-3Galβ1-3(Fucα1-4)GlcNAcβ1-3Galβ1-3(Fucα1-4)GlcNAcβ-Sp0	6384.67	14.1838	20.4009	1479.35	10.2317	7.18201	43.299	29.4434	4.83248	10.8051
126	Galβ1-3(Fucα1-4)GlcNAcβ1-3Galβ1-4GlcNAcβ-Sp0	5923.9	3.57983	18.9286	1793.26	1.86927	8.70601	28.2518	49.4622	3.15311	10.2626
426	Galα1-3(Fucα1-2)Galβ1-4GlcNAcβ1-2Manα1-3(Galα1-3(Fucα1-2)Galβ1-4GlcNAcβ1-2Manα1-6)Manβ1-4GlcNAcβ1-4(Fucα1-6)GlcNAcβ-Sp22	5146.84	8.91024	16.4457	1193.31	15.9018	5.79335	26.3758	37.059	2.94373	8.39425
459	GalNAcα1-3(Fucα1-2)Galβ1-3GlcNAcβ1-2Manα1-6(GalNAcα1-3(Fucα1-2)Galβ1-3GlcNAcβ1-2Manα1-3)Manβ1-4GlcNAcβ1-4(Fucα1-6)GlcNAcβ-Sp22	4990.66	6.9798	15.9466	1011.15	17.1409	4.90899	18.4456	17.2228	2.05866	7.6381
59	Fucα1-2Galβ1-3GalNAcβ1-3Galα1-4Galβ1-4Glcβ-Sp9	4454.82	22.8976	14.2345	1377.66	9.34658	6.68834	14.0051	44.8697	1.56306	7.49529
252	Neu5Acα2-3Galβ1-4(Fucα1-3)GlcNAcβ-Sp0	4431.71	3.44486	14.1606	1232.79	5.72952	5.98501	20.1265	26.4454	2.24626	7.46397
104	Galα1-3(Fucα1-2)Galβ1-4(Fucα1-3)GlcNAcβ-Sp8	4191.46	1.7803	13.393	1343.84	9.41282	6.52414	11.3354	65.4113	1.26511	7.06074
428	Fucα1-2Galβ1-3GlcNAcβ1-3(Galβ1-4GlcNAcβ1-6)Galβ1-4Glc-Sp21	4396	6.35089	14.0465	945.278	7.63624	4.58918	14.6196	24.2475	1.63165	6.75578
456	GalNAcα1-3(Fucα1-2)Galβ1-4GlcNAcβ1-2Manα1-6(GalNAcα1-3(Fucα1-2)Galβ1-4GlcNAcβ1-2Manα1-3)Manβ1-4GlcNAcβ1-4(Fucα1-6)GlcNAcβ-Sp22	3973.8	5.93005	12.6975	1194.47	6.97712	5.79895	11.2328	50.0637	1.25366	6.58336
457	Galα1-3(Fucα1-2)Galβ1-3GlcNAcβ1-2Manα1-6(Galα1-3(Fucα1-2)Galβ1-3GlcNAcβ1-2Manα1-3)Manβ1-4GlcNAcβ1-4(Fucα1-6)GlcNAcβ-Sp22	3639.66	11.2116	11.6298	923.828	8.61043	4.48504	13.8947	63.0653	1.55075	5.88852
383	Fucα1-2Galβ1-3(Fucα1-4)GlcNAcβ1-3(Galβ1-4GlcNAcβ1-6)Galβ1-4Glc-Sp21	3353.45	3.79556	10.7153	968.538	10.1755	4.7021	18.2301	32.1521	2.03461	5.81733
446	Fucα1-2Galβ1-4(Fucα1-3)GlcNAcβ1-2(Fucα1-2Galβ1-4(Fucα1-3)GlcNAcβ1-4)Manα1-3(Fucα1-2Galβ1-4(Fucα1-3)GlcNAcβ1-2Manα1-6)Manβ1-4GlcNAcβ1-4GlcNAcβ-Sp12	2769.12	7.82761	8.84817	1356.03	2.85663	6.58332	15.5481	16.2798	1.73528	5.72225
408	Galα1-3(Fucα1-2)Galβ1-4(Fucα1-3)Glcβ-Sp21	2873.44	5.92641	9.18151	1063.26	8.54935	5.16196	17.5327	43.997	1.95677	5.43341
61	Fucα1-2Galβ1-3GalNAcα-Sp8	2033.28	11.2934	6.49693	1137.65	7.05752	5.5231	34.6377	71.4893	3.86582	5.29528
268	Neu5Acα2-6Galβ1-4GlcNAcβ1-3Galβ1-4(Fucα1-3)GlcNAcβ1-3Galβ1-4(Fucα1-3)GlcNAcβ-Sp0	2906.98	4.26493	9.28866	590.362	9.40501	2.86611	18.2412	40.9555	2.03584	4.73021
23	[3OSO3]Galβ1-4(Fucα1-3)[6OSO3]Glc-Sp0	2557.59	4.96114	8.17226	840.758	7.52954	4.08175	13.8657	44.345	1.54751	4.60051
113	Galα1-3Galβ1-4(Fucα1-3)GlcNAcβ-Sp8	2891.61	3.84484	9.23956	647.04	4.25584	3.14127	11.1316	28.6987	1.24236	4.54106
425	Fucα1-2Galβ1-3GlcNAcβ1-2Manα1-3(Fucα1-2Galβ1-3GlcNAcβ1-2Manα1-6)Manβ1-4GlcNAcβ1-4(Fucα1-6)GlcNAcβ-Sp22	2676.13	7.9204	8.55104	688.192	14.8423	3.34106	13.2024	62.8837	1.47348	4.45519
364	Galβ1-3(Fucα1-4)GlcNAcβ1-2Manα1-3(Galβ1-3(Fucα1-4)GlcNAcβ1-2Manα1-6)Manβ1-4GlcNAcβ1-4(Fucα1-6)GlcNAcβ-Sp22	2607.29	6.15331	8.33106	894.063	12.467	4.34053	3.89792	193.413	0.435036	4.36888
278	Neu5Gcα2-3Galβ1-3(Fucα1-4)GlcNAcβ-Sp0	2541.73	9.57693	8.12157	584.545	11.6587	2.83787	8.49752	40.0612	0.948384	3.96928
67	Fucα1-2Galβ1-3GlcNAcβ-Sp0	2176.22	5.58007	6.95367	667.745	5.93828	3.24179	9.46888	81.6972	1.05679	3.75075
441	Neu5Acα2-3Galβ1-4GlcNAcβ1-3Galβ-Sp8	1153.07	6.26751	3.68442	845.292	3.40296	4.10376	29.3525	13.4889	3.27595	3.68804
399	Galβ1-4(Fucα1-3)GlcNΑcβ1-3GalNΑcα-Sp14	1743.27	5.45933	5.57027	436.519	15.2004	2.11923	3.199	99.2797	0.357031	2.68218
155	Galβ1-4GalNAcα1-3(Fucα1-2)Galβ1-4GlcNAcβ-Sp8	1307.3	6.81067	4.1772	437.872	9.15841	2.1258	14.6245	45.0864	1.6322	2.64507
458	Neu5Acα2-6Galβ1-4GlcNAcβ1-6(Fucα1-2Galβ1-3GlcNAcβ1-3)Galβ-4Glc-Sp21	1748.53	8.89553	5.58708	361.593	8.77907	1.75547	5.02707	50.4406	0.561057	2.63454
280	Neu5Gcα2-3Galβ1-4(Fucα1-3)GlcNAcβ-Sp0	1847.57	2.79307	5.90354	279.656	27.9487	1.35769	5.4486	40.7328	0.608103	2.62311
341	GlcNAcα1-4Galβ1-4GlcNAcβ1-3Galβ1-4GlcNAcβ-Sp0	245.807	8.60613	0.785425	188.064	3.10178	0.913021	34.0404	29.0832	3.79915	1.83253
50	Manα1-3(Manα1-6)Manβ1-4GlcNAcβ1-4GlcNAcβ-Sp13	977.326	14.1268	3.12285	254.448	14.6116	1.2353	3.526	36.6248	0.393527	1.58389
385	Galβ1-3GlcNAcβ1-3(Galβ1-3GlcNAcβ1-3Galβ1-4(Fucα1-3)GlcNAcβ1-6)Galβ1-4Glc-Sp21	1079.78	11.3321	3.45022	106.306	20.4818	0.516099	4.46603	143.789	0.49844	1.48825
388	Fucα1-2Galβ1-3GalNAcα1-3(Fucα1-2)Galβ1-4Glcβ-Sp0	748.263	2.25436	2.39092	305.211	10.4399	1.48175	2.70628	186.848	0.30204	1.39157
448	Galβ1-4GlcNAcβ1-6GalNAc-Sp14	700.299	7.51225	2.23766	210.777	2.86004	1.02329	7.23443	58.9621	0.807414	1.35612
289	Galβ1-4(Fucα1-3)[6OSO3]Glc-Sp0	525.455	20.7021	1.67899	185.514	26.7158	0.900641	10.5729	53.7117	1.18001	1.25321
361	Fucα1-2Galβ1-4(Fucα1-3)GlcNAcβ1-2Manα1-3(Fucα1-2Galβ1-4(Fucα1-3)GlcNAcβ1-2Manα1-6)Manβ1-4GlcNAcβ1-4GlcNAβ-Sp20	19.1514	44.6399	0.0611944	332.807	191.629	1.61572	17.648	169.571	1.96964	1.21552
208	Manα1-6(Manα1-2Manα1-3)Manα1-6(Manα1-2Manα1-3)Manβ1-4GlcNAcβ1-4GlcNAcβ-Sp12	302.826	14.1131	0.96762	215.849	4.90848	1.04791	9.49865	68.7789	1.06012	1.02522
368	Galβ1-4GlcNAcβ1-2(Galβ1-4GlcNAcβ1-4)Manα1-3(Galβ1-4GlcNAcβ1-2Manα1-6)Manβ1-4GlcNAcβ1-4GlcNAc-Sp21	571.722	5.8735	1.82682	147.648	8.3279	0.716809	3.66488	45.9288	0.409026	0.984219
95	GalNAcβ1-3(Fucα1-2)Galβ-Sp8	562.864	10.8616	1.79852	72.7215	42.861	0.353051	6.42007	111.314	0.716526	0.956031
371	Galα1-3Galβ1-4(Fucα1-3)GlcNAcβ1-2Manα1-3(Galα1-3Galβ1-4(Fucα1-3)GlcNAcβ1-2Manα1-6)Manβ1-4GlcNAcβ1-4GlcNAcβ-Sp20	539.783	12.4498	1.72477	42.338	52.6417	0.205544	3.95165	41.6972	0.441032	0.790448
242	Neu5Acα2-3Galβ1-3(Neu5Acα2-6)GalNAcα-Sp14	458.386	12.64	1.46468	60.7483	28.0454	0.294923	4.84308	38.7437	0.540522	0.766708
359	Fucα1-2Galβ1-3GlcNAcβ1-2Manα1-3(Fucα1-2Galβ1-3GlcNAcβ1-2Manα1-6)Manβ1-4GlcNAcβ1-4GlcNAcβ-Sp20	511.362	3.11968	1.63395	12.8472	50.5517	0.062371	3.74795	101.28	0.418298	0.704874
398	Fucα1-2Galβ1-4GlcNΑcβ1-3GalNΑcα-Sp14	481.434	9.43072	1.53832	62.6425	49.3852	0.304119	1.85198	276.108	0.206694	0.683046
57	Neu5Acα2-6Galβ1-4GlcNAcβ1-2Manα1-3(Neu5Acα2-6Galβ1-4GlcNAcβ1-2Manα1-6)Manβ1-4GlcNAcβ1-4GlcNAcβ-Sp13	118.226	10.1505	0.377769	22.0393	17.3781	0.106997	10.8482	86.4989	1.21073	0.565166
349	Galβ1-4GlcNAcβ1-2Manα1-3(Manα1-6)Manβ1-4GlcNAcβ1-4GlcNAcβ-Sp12	159.288	10.7134	0.508972	67.3455	12.5856	0.326952	7.66815	45.0254	0.85582	0.563915
86	GalNAcα1-3(Fucα1-2)Galβ1-4GlcNAcβ-Sp8	238.744	45.3036	0.762857	31.0981	16.7377	0.150976	6.7848	89.5009	0.757232	0.557022
335	Neu5Acα2-3-Galβ1-3(Galβ1-4(Fucα1-3)GlcNAcβ1-6)GalNAc-Sp14	129.577	2.10259	0.414035	53.9495	32.2493	0.261916	8.7999	37.727	0.982132	0.552694
47	[9NAc]Neu5Acα-Sp8	9.94597	44.5888	0.0317803	3.49217	102.492	0.016954	14.0817	68.4431	1.57162	0.540117
100	Galα1-2Galβ-Sp8	7.01353	47.2618	0.0224103	6.34815	32.873	0.0308193	13.7713	81.6305	1.53697	0.530066
377	Neu5Acα2-3Galβ1-4(Fucα1-3)GlcNAcβ1-3GalNAcα-Sp14	124.086	15.7379	0.39649	17.9113	55.5318	0.0869564	8.8406	52.3017	0.986674	0.49004
320	Neu5Acα2-8Neu5Acα2-8Neu5Acβ-Sp8	-0.417775	-1497.38	-0.00133492	9.45055	10.0739	0.0458809	12.4212	60.6604	1.38629	0.476947
62	Fucα1-2Galβ1-3GalNAcα-Sp14	309.746	30.671	0.98973	78.9822	37.2564	0.383446	0.204	1580.12	0.0227679	0.465315
172	GlcNAcα1-6Galβ1-4GlcNAcβ-Sp8	5.79833	57.0778	0.0185274	9.71793	7.51334	0.047179	11.8022	36.1157	1.31721	0.460971
415	Fucα1-2Galβ1-4(Fucα1-3)GlcNAcβ1-3GalNAcα-Sp14	40.8795	16.3713	0.130622	10.7749	45.9181	0.0523104	10.7433	23.5737	1.19903	0.460655
52	GlcNAcβ1-2Manα1-3(GlcNAcβ1-2Manα1-6)Manβ1-4GlcNAcβ1-4GlcNAcβ-Sp13	260.013	4.85063	0.830818	19.5776	38.9512	0.095046	3.8413	99.7929	0.428717	0.451527
262	Neu5Acα2-3Galβ1-4Glcβ-Sp8	32.0967	36.6352	0.102559	7.95202	15.7551	0.0386058	10.2866	39.6165	1.14806	0.429743
386	Galβ1-4GlcNΑcβ1-2(Galβ1-4GlcNΑcβ1-4)Manα1-3(Galβ1-4GlcNΑcβ1-2(Galβ1-4GlcNΑcβ1-6)Manα1-6)Manβ1-4GlcNΑcβ1-4GlcNΑcβ-Sp21	140.916	10.8835	0.450268	16.8365	54.1979	0.0817384	6.33617	51.0401	0.707162	0.413056
389	Fucα1-2Galβ1-3GalNAcα1-3(Fucα1-2)Galβ1-4GlcNAcβ-Sp0	193.533	37.2108	0.618395	18.5191	9.27766	0.0899072	4.0947	156.654	0.456998	0.388433
111	Galα1-3GalNAcα-Sp16	-0.1036	-1109.56	-0.000331033	6.91325	80.77	0.0335627	10.1333	74.2029	1.13095	0.388061
460	Galβ1-4GlcNAcβ1-6(Galβ1-4GlcNAcβ1-2)Manα1-6(Galβ1-4GlcNAcβ1-2Manα1-3)Manβ1-4GlcNAcβ1-4GlcNAcβ-Sp19	13.12	129.476	0.0419222	4.54263	129.677	0.0220537	9.7341	29.4952	1.0864	0.383457
406	GalNAcβ1-3Galα1-6Galβ1-4Glcβ-Sp8	5.42375	181.877	0.0173305	6.25447	138.802	0.0303645	9.79955	209.177	1.0937	0.380465
41	[6OSO3]Galβ1-4Glcβ-Sp0	8.66188	39.2006	0.0276773	8.88753	65.0494	0.0431475	9.57392	83.6518	1.06852	0.379781
347	Galβ1-4GlcNAcβ1-2Manα1-3Manβ1-4GlcNAcβ1-4GlcNAc-Sp12	104.951	10.9312	0.335348	32.753	12.3374	0.15901	5.76052	70.8255	0.642916	0.379091
30	[3OSO3]Galβ1-3GlcNAcβ-Sp8	12.4562	101.464	0.0398013	6.36847	132.709	0.0309179	9.46825	117.207	1.05672	0.375815
358	KDNα2-3Galβ1-3GalNAcα-Sp14	20.6849	54.0489	0.0660945	12.2991	77.2293	0.0597103	8.19798	54.9688	0.914953	0.346919
133	Galβ1-3(Neu5Acα2-6)GalNAcα-Sp8	7.24215	69.0607	0.0231408	5.40955	173.361	0.0262625	8.831	28.5914	0.985603	0.345002
315	Neu5Acα2-3Galβ1-3(Neu5Acα2-3Galβ1-4GlcNAcβ1-6)GalNAcα-Sp14	13.4945	26.4427	0.0431188	11.8704	3.38603	0.0576289	8.31212	34.6123	0.927693	0.342813
297	Galβ1-3(Neu5Acα2-3Galβ1-4(Fucα1-3)GlcNAcβ1-6)GalNAcα-Sp14	8.95627	44.9133	0.028618	9.0196	52.3208	0.0437887	8.53673	8.36127	0.952759	0.341722
138	Galβ1-3GalNAcα-Sp14	7.80717	129.974	0.0249462	2.59002	178.915	0.0125742	8.7707	39.5412	0.978873	0.338798
83	GalNAcα1-3(Fucα1-2)Galβ1-4(Fucα1-3)GlcNAcβ-Sp0	109.8	10.9605	0.350845	17.4172	47.9651	0.0845577	5.16592	171.295	0.576554	0.337319
115	Galα1-3Galβ1-4GlcNAcβ-Sp8	9.57152	35.0854	0.0305839	8.33413	61.9598	0.0404608	8.2968	51.2373	0.925982	0.332342
436	Galβ1-4GlcNAcβ1-2Manα1-3(GlcNAcβ1-4)(Galβ1-4GlcNAcβ1-6(Galβ1-4GlcNAcβ1-2)Manα1-6)Manβ1-4GlcNAcβ1-4GlcNAc-Sp21	6.35578	39.5229	0.0203086	11.4219	119.217	0.0554515	8.20712	71.4251	0.915974	0.330578
96	GalNAcβ1-3Galα1-4Galβ1-4GlcNAcβ-Sp0	7.9401	69.1464	0.025371	6.1179	78.803	0.0297014	8.3683	108.966	0.933962	0.329678
269	Neu5Acα2-6Galβ1-4GlcNAcβ1-3Galβ1-4GlcNAcβ-Sp0	-0.728125	-91.6904	-0.00232658	7.3404	27.7841	0.0356365	8.49515	47.5194	0.948119	0.327143
424	Galα1-3Galβ1-3GlcNAcβ1-3GalNAc-Sp14	42.0712	67.7479	0.13443	38.1777	22.8092	0.185347	5.91942	64.2793	0.66065	0.326809
282	Neu5Gcα2-3Galβ1-4Glcβ-Sp0	7.26187	27.3054	0.0232038	11.1974	92.879	0.0543615	7.90875	142.384	0.882673	0.320079
209	Manα1-2Manα1-6(Manα1-3)Manα1-6(Manα1-2Manα1-2Manα1-3)Manβ1-4GlcNAcβ1-4GlcNAcβ-Sp12	3.11472	122.703	0.00995247	2.4884	88.5056	0.0120808	8.30097	54.7359	0.926448	0.31616
258	Neu5Acα2-3Galβ1-4GlcNAcβ-Sp8	3.66265	96.1638	0.0117033	12.9759	50.3709	0.062996	7.66728	125.229	0.855723	0.310141
247	Neu5Acα2-3Galβ1-3GlcNAcβ-Sp0	7.28465	39.79	0.0232766	9.06885	38.4446	0.0440278	7.5859	47.24	0.846641	0.304648
412	Galα1-3(Fucα1-2)Galβ1-4GlcNAcβ1-3GalNAcα-Sp14	12.1295	32.967	0.0387574	5.54033	117.792	0.0268974	7.505	81.1765	0.837612	0.301089
245	Neu5Acα2-3Galβ1-3GlcNAcβ1-3Galβ1-4GlcNAcβ-Sp0	5.90217	27.0688	0.0188592	1.97767	184.761	0.0096013	7.7839	70.4001	0.868739	0.299066
143	Galβ1-3GalNAcβ1-4Galβ1-4Glcβ-Sp8	10.4466	75.3056	0.0333799	9.06432	83.5541	0.0440059	7.09945	100.254	0.792349	0.289912
439	Galβ1-4Galβ-Sp10	2.30208	181.944	0.00735581	6.21643	128.236	0.0301798	7.42155	79.2243	0.828298	0.288611
257	Neu5Acα2-3Galβ1-4GlcNAcβ-Sp0	5.194	98.9148	0.0165964	14.4247	56.2949	0.0700294	6.9692	94.9266	0.777812	0.288146
362	Galα1-3Galβ1-4GlcNAcβ1-2Manα1-3(Galα1-3Galβ1-4GlcNAcβ1-2Manα1-6)Manβ1-4GlcNAcβ1-4GlcNAcβ-Sp20	6.04583	77.7562	0.0193182	3.77657	83.4301	0.0183347	7.3762	76.7195	0.823237	0.286963
279	Neu5Gcα2-3Galβ1-3GlcNAcβ-Sp0	11.7199	80.5236	0.0374486	8.51722	107.416	0.0413498	6.96255	45.8732	0.77707	0.28529
33	[3OSO3]Galβ1-4[6OSO3]GlcNAcβ-Sp0	9.10537	49.0725	0.0290944	5.3532	85.6887	0.0259889	7.16487	70.0444	0.799651	0.284912
455	GalNAcβ1-4Galβ1-4Glc-b-sp0	4.5972	88.5638	0.0146894	5.2004	107.941	0.0252471	7.23545	52.5627	0.807528	0.282488
345	Neu5Acα2-6Galβ1-4GlcNAcβ1-2Manα1-6Manβ1-4GlcNAcβ1-4GlcNAc-Sp12	12.914	6.67186	0.0412641	5.6471	48.8914	0.0274158	6.93992	91.4556	0.774545	0.281075
462	Galα1-3(Fucα1-2)Galβ1-3GalNAcα-Sp8	1.8978	311.856	0.00606403	3.96392	31.0095	0.0192442	7.30777	52.5637	0.8156	0.280303
183	GlcNAcβ1-4-MDPLys	2.66628	117.122	0.00851954	5.6683	56.3349	0.0275187	7.2093	54.0705	0.804609	0.280216
463	Galα1-3(Fucα1-2)Galβ1-3GalNAcb-Sp8	11.4435	156.733	0.0365655	9.77495	53.8662	0.0474558	6.74895	21.8781	0.753231	0.279084
168	Galβ1-4GlcNAcβ-Sp8	14.4445	78.188	0.0461545	5.17215	67.3832	0.02511	6.78545	86.0646	0.757305	0.27619
195	Glcα1-6Glcα1-6Glcβ-Sp8	9.81625	25.8609	0.0313658	3.47478	67.4901	0.0168695	6.96703	57.4926	0.77757	0.275268
223	Neu5Acα2-8Neu5Acα2-8Neu5Acα2-8Neu5Acα2-3(GalNAcβ1-4)Galβ1-4Glcβ-Sp0	5.22922	42.2964	0.0167089	5.96817	45.611	0.0289745	6.98603	70.184	0.77969	0.275125
141	Galβ1-3GalNAcβ1-3Galα1-4Galβ1-4Glcβ-Sp0	3.13353	110.213	0.0100125	3.27273	40.9428	0.0158886	7.01525	35.8076	0.782952	0.269618
300	Galβ1-4GlcNAcβ1-3(Galβ1-4GlcNAcβ1-6)Galβ1-4GlcNAc-Sp0	1.01535	514.821	0.00324434	3.26647	103.583	0.0158582	7.04628	26.6444	0.786415	0.268506
187	GlcNAcβ1-4GlcNAcβ1-4GlcNAcβ1-4GlcNAcβ1-4GlcNAcβ-Sp8	7.72998	72.9266	0.0246996	2.32823	247.316	0.0113032	6.81973	10.4114	0.76113	0.265711
421	Fucα1-2Galβ1-3GlcNAcβ1-3GalNAc-Sp14	6.8391	45.1042	0.021853	6.64725	24.6034	0.0322713	6.65077	23.0952	0.742274	0.265466
454	Neu5Aca2-8Neu5Aca2-3Galb1-3GalNAcb1-4(Neu5Aca2-8Neu5Aca2-3)Galb1-4Glcb-sp0	13.9514	33.8302	0.0445787	0.852725	728.751	0.00413984	6.5261	26.2207	0.728359	0.259026
51	GlcNAcβ1-2Manα1-3(GlcNAcβ1-2Manα1-6)Manβ1-4GlcNAcβ1-4GlcNAcβ-Sp12	10.7207	51.3978	0.0342557	7.24945	25.4056	0.0351949	6.3395	45.8429	0.707533	0.258995
394	Galα1-3Galβ1-3(Fucα1-4)GlcNAcβ1-2Manα1-3(Galα1-3Galβ1-3(Fucα1-4)GlcNAcβ1-2Manα1-6)Manβ1-4GlcNAcβ1-4GlcNAc-Sp19	27.2344	46.1207	0.0870218	12.6987	61.7963	0.0616499	5.61	53.3516	0.626116	0.258263
369	GalNAcα1-3(Fucα1-2)Galβ1-4GlcNAcβ1-2Manα1-3(GalNAcα1-3(Fucα1-2)Galβ1-4GlcNAcβ1-2Manα1-6)Manβ1-4GlcNAcβ1-4GlcNAcβ-Sp20	38.5578	31.8501	0.123204	6.13315	101.604	0.0297755	5.56598	29.0178	0.621203	0.258061
291	Galβ1-4GlcNAcβ1-3Galβ1-3GlcNAcβ-Sp0	0.541275	216.209	0.00172953	0.2832	1986.85	0.00137489	6.87435	77.6915	0.767227	0.256777
196	Glcβ1-4Glcβ-Sp8	6.68208	84.4703	0.0213512	6.69153	65.8821	0.0324863	6.3898	43.4217	0.713147	0.255662
461	Galβ1-4GlcNAcβ-(OCH2CH2)6NH2	3.00957	250.433	0.00961648	2.638	185.197	0.0128071	6.58683	37.0122	0.735137	0.25252
294	[3OSO3][4OSO3]Galβ1-4GlcNAcβ-Sp0	10.4941	30.6829	0.0335318	0.401325	573.304	0.00194837	6.3757	23.5427	0.711574	0.249018
36	[3OSO3]Galβ1-4GlcNAcβ-Sp8	36.0126	16.8819	0.115071	25.9123	21.6517	0.1258	4.51682	35.1321	0.50411	0.248327
374	Fucα1-2Galβ1-3(Fucα1-4)GlcNAcβ1-2Manα1-3(Fucα1-2Galβ1-3(Fucα1-4)GlcNAcβ1-2Manα1-6)Manβ1-4GlcNAcβ1-4GlcNAcβ-Sp19	62.7909	57.7829	0.200635	21.9716	56.1043	0.106668	3.88297	106.307	0.433368	0.246891
198	G-ol-Sp8	5.77303	120.391	0.0184465	1.76955	144.275	0.00859088	6.36915	79.8088	0.710843	0.24596
5	GalNAcα-Sp15	7.9546	41.7829	0.0254173	14.7053	41.536	0.0713921	5.58378	23.5935	0.623189	0.24
188	GlcNAcβ1-4GlcNAcβ1-4GlcNAcβ-Sp8	43.7812	160.76	0.139894	8.45562	70.5206	0.0410507	4.82105	61.8679	0.538064	0.239669
338	GlcNAcα1-4Galβ1-3GlcNAcβ-Sp0	11.4486	95.3235	0.0365815	3.26705	126.303	0.015861	5.91208	52.5277	0.65983	0.237424
396	GlcNAcβ1-2Manα1-3(Galβ1-4GlcNAcβ1-2Manα1-6)Manβ1-4GlcNAcβ1-4GlcNAc-Sp12	10.0923	55.8685	0.032248	14.6686	36.4399	0.0712136	5.40305	115.512	0.603019	0.235494
63	Fucα1-2Galβ1-3GalNAcβ1-4(Neu5Acα2-3)Galβ1-4Glcβ-Sp0	5.48952	83.5915	0.0175407	4.83188	55.1042	0.023458	5.91273	58.3016	0.659902	0.233634
178	GlcNAcβ1-3Galβ-Sp8	6.98447	45.3386	0.0223175	3.05542	148.211	0.0148336	5.93503	92.3619	0.662391	0.233181
272	Neu5Acα2-6Galβ-Sp8	11.3425	135.366	0.0362427	3.67178	100.305	0.0178259	5.75523	42.5335	0.642324	0.232131
88	GlcNAcβ1-3Galβ1-3GalNAcα-Sp8	37.5916	8.30996	0.120116	28.4139	27.5752	0.137945	3.88502	55.3092	0.433597	0.230553
101	Galα1-3(Fucα1-2)Galβ1-3GlcNAcβ-Sp0	17.6067	40.0757	0.0562585	16.99	40.5856	0.0824835	4.92745	35.9563	0.549939	0.22956
327	Neu5Ac(9Ac)a2-3Galβ1-3GlcNAcβ-Sp0	6.32165	47.7204	0.0201995	6.38127	25.7302	0.0309801	5.7025	109.286	0.63644	0.229206
306	GlcNAcβ1-2Manα1-3(Neu5Acα2-6Galβ1-4GlcNAcβ1-2Manα1-6)Manβ1-4GlcNAcβ1-4GlcNAcβ-Sp12	18.8875	116.681	0.0603512	7.54585	39.1174	0.0366339	5.2345	74.1248	0.584208	0.227064
43	[6OSO3]Galβ1-4GlcNAcβ-Sp8	2.97535	115.494	0.00950713	14.9875	69.7666	0.0727618	5.3358	87.4009	0.595513	0.225927
354	[6OSO3]GlcNAcβ1-3Galβ1-4GlcNAc-β-Sp0	7.73663	78.8337	0.0247208	5.4426	43.8753	0.026423	5.56958	56.995	0.621604	0.224249
145	Galβ1-3GlcNAcβ1-3Galβ1-4GlcNAcβ-Sp0	6.18945	18.0521	0.0197771	3.8139	60.459	0.0185159	5.66048	47.8191	0.631749	0.223347
22	[3OSO3][6OSO3]Galβ1-4GlcNAcβ-Sp0	9.2825	63.532	0.0296603	5.08993	60.6415	0.0247108	5.4461	56.3038	0.607824	0.220732
401	Galα1-4Galβ1-3GlcNΑcβ1-2Manα1-3(Galα1-4Galβ1-3GlcNΑcβ1-2Manα1-6)Manβ1-4GlcNΑcβ1-4GlcNΑcβ-Sp19	10.0307	53.819	0.0320511	5.13577	29.6317	0.0249334	5.38565	53.0951	0.601077	0.219354
416	Galα1-3(Fucα1-2)Galβ1-4(Fucα1-3)GlcNAcβ1-3GalNAc-Sp14	30.9064	24.8045	0.098755	9.72057	33.6076	0.0471918	4.55405	112.444	0.508265	0.21807
38	[4OSO3][6OSO3]Galβ1-4GlcNAcβ-Sp0	6.5965	104.873	0.0210778	1.87395	96.748	0.00909773	5.5599	11.5021	0.620525	0.2169
372	GalNAcα1-3(Fucα1-2)Galβ1-3GlcNAcβ1-2Manα1-3(GalNAcα1-3(Fucα1-2)Galβ1-3GlcNAcβ1-2Manα1-6)Manβ1-4GlcNAcβ1-4GlcNAcβ-Sp20	9.1252	81.4897	0.0291577	-0.845625	-1046.93	-0.00410537	5.54205	99.2245	0.618532	0.214528
46	[6OSO3]GlcNAcβ-Sp8	9.02185	72.1691	0.0288275	7.82432	39.7681	0.0379858	5.15835	64.0844	0.575709	0.214174
131	Galβ1-3(GlcNAcβ1-6)GalNAcα-Sp8	6.13653	24.2755	0.019608	2.41562	53.6968	0.0117275	5.4715	36.5837	0.610658	0.213998
267	Neu5Acα2-6Galβ1-4GlcNAcβ-Sp8	3.50182	156.293	0.0111894	4.62505	58.8341	0.0224539	5.3951	68.0262	0.602132	0.211925
99	GalNAcβ1-4GlcNAcβ-Sp8	25.7432	75.8566	0.0822571	1.44678	239.926	0.00702386	4.81448	127.606	0.53733	0.20887
20	GlcNAcβ1-3(GlcNAcβ1-4)(GlcNAcβ1-6)GlcNAc-Sp8	5.78442	163.262	0.018483	7.678	118.501	0.0372755	5.11283	42.5091	0.570628	0.208795
410	Galβ1-3GalNAcβ1-4(Neu5Acα2-8Neu5Acα2-3)Galβ1-4Glcβ-Sp0	9.3553	26.0645	0.029893	2.89788	175.416	0.0140687	5.2183	45.2222	0.5824	0.208787
21	[3OSO3][6OSO3]Galβ1-4[6OSO3]GlcNAcβ-Sp0	1.30122	271.645	0.0041578	6.08343	80.7994	0.0295341	5.29158	73.5742	0.590578	0.20809
56	Neu5Acα2-6Galβ1-4GlcNAcβ1-2Manα1-3(Neu5Acα2-6Galβ1-4GlcNAcβ1-2Manα1-6)Manβ1-4GlcNAcβ1-4GlcNAcβ-Sp12	7.76945	77.5324	0.0248257	3.89325	42.181	0.0189011	5.15667	35.3575	0.575522	0.206416
422	Galα1-3(Fucα1-2)Galβ1-3GlcNAcβ1-3GalNAc-Sp14	5.8249	23.6638	0.0186123	1.45858	218.626	0.00708115	5.28843	43.7001	0.590226	0.205306
303	Galβ1-4GlcNAcβ1-6Galβ1-4GlcNAcβ-Sp0	7.53795	42.1666	0.024086	4.05513	161.174	0.019687	5.08145	106.958	0.567126	0.203633
430	GlcNAcβ1-2Manα1-3(GlcNAcβ1-4)(GlcNAcβ1-2Manα1-6)Manβ1-4GlcNacβ1-4GlcNAc-Sp21	7.99555	67.8204	0.0255482	2.9382	81.1541	0.0142645	5.0605	101.681	0.564788	0.201534
314	Manα1-2Manα1-2Manα1-3(Manα1-2Manα1-6(Manα1-2Manα1-3)Manα1-6)Manα-Sp9	32.4281	114.01	0.103617	-1.14585	-277.025	-0.00556292	4.52273	68.7918	0.504768	0.200941
307	GlcNAcβ1-3Man-Sp10	0.1747	2762.52	0.000558218	3.43075	189.729	0.0166557	5.2207	33.6325	0.582667	0.19996
85	GalNAcα1-3(Fucα1-2)Galβ1-4GlcNAcβ-Sp0	8.39778	120.706	0.0268334	1.7773	163.326	0.00862851	4.99698	60.5185	0.557698	0.19772
266	Neu5Acα2-6Galβ1-4GlcNAcβ-Sp0	23.0379	49.7774	0.0736129	16.658	60.1462	0.0808719	3.9076	118.967	0.436116	0.196867
160	Galβ1-4GlcNAcβ1-3Galβ1-4GlcNAcβ1-3Galβ1-4GlcNAcβ-Sp0	9.48982	30.4894	0.0303228	7.53542	65.1823	0.0365833	4.66045	89.9911	0.52014	0.195682
334	GalNAcα1-3(Fucα1-2)Galβ1-4GlcNAcβ1-3Galβ1-4GlcNAcβ1-3Galβ1-4GlcNAcβ-Sp0	19.9792	53.2189	0.0638395	-0.680925	-784.365	-0.00330578	4.70208	71.2446	0.524785	0.195106
16	GlcNAcβ-Sp0	4.56252	90.8239	0.0145786	4.33793	97.8844	0.0210599	4.90278	45.4895	0.547185	0.194274
157	Galβ1-4GlcNAcβ1-3GalNAcα-Sp8	6.67965	31.8542	0.0213435	5.39022	88.0532	0.0261687	4.75962	86.4598	0.531208	0.192907
166	Galβ1-3(Galβ1-4GlcNAcβ1-6)GalNAc-Sp14	12.2054	81.2463	0.039	4.25585	45.6796	0.0206615	4.63427	69.8355	0.517218	0.192293
142	Galβ1-3GalNAcβ1-4(Neu5Acα2-3)Galβ1-4Glcβ-Sp0	8.92797	23.1395	0.0285275	7.44358	20.6816	0.0361374	4.49113	72.3821	0.501242	0.188636
54	Neu5Acα2-6Galβ1-4GlcNAcβ1-2Manα1-3(Neu5Acα2-6Galβ1-4GlcNAcβ1-2Manα1-6)Manβ1-4GlcNAcβ1-4GlcNAcβ-N(LT)AVL	2.18042	166.303	0.0069671	3.53135	46.1012	0.0171441	4.81748	67.2046	0.537665	0.187259
170	Galβ1-4Glcβ-Sp8	19.9517	35.2833	0.0637518	16.2846	69.8643	0.0790594	3.6925	81.2395	0.412109	0.184974
174	GlcNAcβ1-3(GlcNAcβ1-6)GalNAcα-Sp8	2.4985	64.6833	0.00798345	4.55788	31.0956	0.0221278	4.70008	60.266	0.524562	0.184891
378	(GalNAcβ1-4GlcNAcβ1-2Manα1-6)GalNAcβ1-4GlcNAcβ1-2Manα1-3Manβ1-4GlcNAcβ1-4GlcNAc-Sp12	8.21818	53.6576	0.0262595	4.81483	55.9146	0.0233752	4.49478	61.1605	0.501649	0.183761
331	Galα1-4Galβ1-4GlcNAcβ1-3Galβ1-4Glcβ-Sp0	13.5146	79.4771	0.0431832	2.84125	177.849	0.0137938	4.4239	53.0757	0.493739	0.183572
139	Galβ1-3GalNAcα-Sp16	7.3557	55.346	0.0235036	5.61655	117.207	0.0272675	4.42935	24.8318	0.494347	0.181706
328	Neu5Acα2-6Galβ1-4GlcNAcβ1-3Galβ1-3GlcNAcβ-Sp0	5.45608	41.9333	0.0174338	2.21188	155.015	0.0107383	4.62763	64.9572	0.516476	0.181549
204	KDNα2-3Galβ1-4GlcNAcβ-Sp0	12.5154	84.5487	0.0399905	4.22282	133.214	0.0205011	4.32755	97.5489	0.482985	0.181159
15	GalNAcβ-Sp8	12.97	31.8919	0.041443	8.51075	32.5289	0.0413183	4.11967	208.649	0.459785	0.180849
379	Galβ1-3GalNAcα1-3(Fucα1-2)Galβ1-4Glc-Sp0	8.3042	61.7734	0.0265344	6.84092	84.0465	0.0332116	4.32215	83.4963	0.482383	0.18071
437	Galβ1-4GlcNAcβ1-4(Galβ1-4GlcNAcβ1-2)Manα1-3(GlcNAcβ1-4)(Galβ1-4GlcNAcβ1-6(Galβ1-4-GlcNAcβ1-2)Manα1-6)Manβ1-4GlcNAcβ1-4GlcNAc-Sp21	4.96128	27.4592	0.0158527	3.4166	75.4788	0.016587	4.56348	41.7264	0.509316	0.180585
249	Neu5Acα2-3Galβ1-4[6OSO3]GlcNAcβ-Sp8	7.61857	103.05	0.0243436	3.26887	168.136	0.0158699	4.46443	87.4531	0.498262	0.179492
263	Neu5Acα2-6GalNAcα-Sp8	34.9675	53.8716	0.111732	15.8625	52.0267	0.0770101	3.13305	63.2268	0.349671	0.179471
122	Galα1-4GlcNAcβ-Sp8	18.4525	37.8763	0.0589612	7.03518	106.347	0.0341547	3.98005	149.311	0.444202	0.179106
94	GalNAcβ1-3GalNAcα-Sp8	-0.34795	-2179.3	-0.0011118	0.24555	1470.61	0.00119211	4.79285	62.5787	0.534916	0.178332
264	Neu5Acα2-6GalNAcβ1-4GlcNAcβ-Sp0	2.4723	86.0375	0.00789973	6.80017	71.8971	0.0330138	4.40287	28.4713	0.491392	0.177435
363	Manα1-3(Galβ1-4GlcNAcβ1-2Manα1-6)Manβ1-4GlcNAcβ1-4GlcNAcβ-Sp12	3.0009	95.2668	0.00958877	4.1101	82.5479	0.0199539	4.48585	46.4822	0.500653	0.176732
137	Galβ1-3GalNAcα-Sp8	13.0897	92.03	0.0418256	1.87212	174.042	0.00908887	4.2697	42.9874	0.476529	0.175814
87	GalNAcα1-3(Fucα1-2)Galβ1-4Glcβ-Sp0	11.534	41.2282	0.0368545	2.3448	152.703	0.0113836	4.26815	87.553	0.476356	0.174865
449	Galβ1-4(Fucα1-3)GlcNAcβ1-6GalNAc-Sp14	32.3425	79.3128	0.103344	4.86592	113.709	0.0236233	3.5621	68.5634	0.397556	0.174841
418	Galβ1-4(Fucα1-3)GlcNAcβ1-2Manα1-3(Galβ1-4(Fucα1-3)GlcNAcβ1-2Manα1-6)Manβ1-4GlcNAcβ1-4(Fucα1-6)GlcNAcβ-Sp22	60.3965	24.1409	0.192985	7.08902	104.477	0.0344161	2.60852	109.058	0.29113	0.172844
231	Neu5Acα2-3(GalNAcβ1-4)Galβ1-4Glcβ-Sp0	10.9424	89.0468	0.0349643	5.74578	91.29	0.0278948	4.07855	43.8588	0.455195	0.172685
333	GalNAcα1-3(Fucα1-2)Galβ1-4GlcNAcβ1-3Galβ1-4GlcNAcβ-Sp0	92.9633	52.0425	0.297045	10.8847	35.4569	0.0528436	1.4851	267.697	0.165748	0.171879
405	Galβ1-3GlcNAcα1-6Galβ1-4GlcNAcβ-Sp0	7.44262	40.8806	0.0237814	10.1386	47.6324	0.0492214	3.91463	145.31	0.4369	0.169968
450	Galβ1-4GlcNAcβ1-2Manα-Sp0	16.6174	97.4365	0.0530974	8.1007	68.1453	0.0393276	3.72478	106.5	0.415711	0.169379
58	Fucα1-2Galβ1-3GalNAcβ1-3Galα-Sp9	15.2238	74.7886	0.0486445	4.6951	33.4044	0.022794	3.90882	64.1643	0.436253	0.16923
116	Galα1-3Galβ1-4Glcβ-Sp0	5.98588	57.5819	0.0191266	9.57487	54.3514	0.0464845	3.942	124.256	0.439955	0.168522
124	Galβ1-2Galβ-Sp8	10.6863	107.823	0.0341461	8.87447	28.1197	0.0430842	3.8232	27.9614	0.426696	0.167976
105	Galα1-3(Fucα1-2)Galβ1-4GlcNAc-Sp0	16.3643	77.4369	0.0522889	4.44857	76.5084	0.0215971	3.82192	83.9994	0.426554	0.166813
203	KDNα2-3Galβ1-3GlcNAcβ-Sp0	8.7722	91.0031	0.0280298	4.5326	111.722	0.022005	4.02375	50.9388	0.449079	0.166371
281	Neu5Gcα2-3Galβ1-4GlcNAcβ-Sp0	1.35197	189.552	0.00431996	3.31705	117.838	0.0161037	4.2862	65.4167	0.478371	0.166265
135	Galβ1-3(Neu5Acβ2-6)GalNAcα-Sp8	7.01612	39.6259	0.0224186	0.715075	638.821	0.00347157	4.15473	130.941	0.463697	0.163196
121	Galα1-4Galβ1-4Glcβ-Sp0	5.25015	117.512	0.0167758	3.64325	57.3274	0.0176874	4.02618	53.5158	0.44935	0.161271
201	GlcAβ1-3Galβ-Sp8	14.2215	81.5383	0.0454419	8.94802	110.812	0.0434412	3.53802	86.5945	0.394869	0.161251
420	GlcNAcβ1-2Manα1-3(GlcNAcβ1-2(GlcNAcβ1-6)Manα1-6)Manβ1-4GlcNAcβ1-4GlcNAcβ-Sp19	1.33923	226.301	0.00427922	8.05308	53.8069	0.0390964	3.94305	77.3419	0.440073	0.161149
214	Manα1-6(Manα1-3)Manα1-6(Manα1-3)Manβ1-4GlcNAcβ1-4GlcNAcβ-Sp12	25.5391	63.4968	0.0816048	13.339	77.6839	0.0647586	2.99645	153.356	0.334425	0.160263
330	Neu5Acα2-6Galβ1-4GlcNAcβ1-3Galβ1-4GlcNAcβ1-3Galβ1-4GlcNAcβ-Sp0	3.51645	55.6986	0.0112361	2.70433	204.698	0.0131291	4.08288	79.2184	0.455678	0.160014
339	GlcNAcα1-4Galβ1-4GlcNAcβ1-3Galβ1-4Glcβ-Sp0	14.8345	47.8506	0.0474007	9.45132	33.5403	0.0458847	3.45343	56.8298	0.385427	0.159571
37	[3OSO3]Galβ-Sp8	8.95373	48.5134	0.0286098	10.0638	54.3845	0.0488579	3.59058	81.8891	0.400734	0.159401
305	GlcAβ1-3GlcNAcβ-Sp8	4.23987	174.307	0.0135477	2.80925	51.1431	0.0136385	4.02988	124.149	0.449763	0.158983
192	GlcNAcβ1-6Galβ1-4GlcNAcβ-Sp8	1.23812	359.487	0.00395618	6.05645	119.306	0.0294031	3.95973	116.619	0.441934	0.158431
18	GlcN(Gc)β-Sp8	3.9422	163.059	0.0125965	3.29493	92.0323	0.0159963	3.9822	78.8038	0.444442	0.157678
407	GlcNAcβ1-6(GlcNAcβ1-3)GalNAcα-Sp14	1.1936	387.953	0.00381391	1.54703	382.316	0.00751056	4.11515	124.639	0.45928	0.156868
13	Glcβ-Sp8	7.71537	48.807	0.0246529	12.6769	78.8128	0.0615446	3.40557	38.7375	0.380086	0.155428
397	Neu5Acα2-3Galβ1-3GlcNAcβ1-3GalNAcα-Sp14	8.86768	84.445	0.0283349	0.192675	4020.95	0.000935406	3.881	59.6183	0.433147	0.154139
110	Galα1-3GalNAcα-Sp8	3.88303	111.416	0.0124074	3.16825	102.5	0.0153813	3.84472	159.89	0.429099	0.152296
444	[6OSO3]Galβ1-3[6OSO3]GlcNAc-Sp0	9.24958	29.5464	0.0295551	4.07295	119.661	0.0197735	3.64055	72.9607	0.406311	0.15188
365	Neu5Acα2-6GlcNAcβ1-4GlcNAc-Sp21	1.83623	178.708	0.00586728	5.93065	34.6259	0.0287924	3.75838	69.5134	0.419461	0.151374
381	Galβ1-3GlcNΑcβ1-3(Galβ1-3GlcNΑcβ1-3Galβ1-4GlcNΑcβ1-6)Galβ1-4Glcβ-Sp0	9.58737	60.6974	0.0306345	6.05862	16.1875	0.0294137	3.48517	57.7657	0.38897	0.149673
190	GlcNAcβ1-6GalNAcα-Sp8	1.50707	139.494	0.00481555	7.2074	60.5002	0.0349908	3.59593	94.7399	0.401331	0.147046
295	[6OSO3]Galβ1-4[6OSO3]GlcNAcβ-Sp0	8.13007	61.9425	0.025978	16.9707	124.213	0.08239	2.96295	45.9511	0.330686	0.146351
434	Galβ1-4GlcNAcβ1-2Manα1-3(GlcNAcβ1-4)(Galβ1-4GlcNAcβ1-2)Manβ1-4GlcNAcβ1-4GlcNAc-Sp21	6.11048	30.4016	0.0195248	1.71712	148.263	0.00833637	3.67157	69.0898	0.409774	0.145878
395	Galβ1-4GlcNAcβ1-2Manα1-3(GlcNAcβ1-2Manα1-6)Manβ1-4GlcNAcβ1-4GlcNAc-Sp12	31.8356	23.0575	0.101724	7.34308	66.6839	0.0356495	2.68788	166.242	0.299986	0.145787
276	Neu5Acβ2-6GalNAcα-Sp8	3.20983	225.893	0.0102563	6.64572	97.3743	0.0322639	3.53402	63.629	0.394422	0.145648
28	[3OSO3]Galβ1-3GalNAcα-Sp8	12.5185	29.5737	0.0400004	7.31595	48.0025	0.0355178	3.2154	92.7624	0.358862	0.144793
348	Galβ1-4GlcNAcβ1-2Manα1-6Manβ1-4GlcNAcβ1-4GlcNAc-Sp12	12.4688	67.6501	0.0398414	6.82823	65.2689	0.0331499	3.23357	59.0237	0.36089	0.144627
222	Neu5Acα2-3Galβ1-3GalNAcα-Sp14	8.04645	60.8528	0.0257108	3.70595	45.8641	0.0179918	3.48295	130.175	0.388722	0.144142
227	Neu5Acα2-8Neu5Acα2-8Neu5Acα-Sp8	14.4542	40.5848	0.0461853	14.1985	62.0477	0.0689316	2.8302	222.664	0.315871	0.143662
154	Galβ1-4[6OSO3]Glcβ-Sp8	13.3197	58.9519	0.0425603	5.09665	111.32	0.0247434	3.24207	96.0763	0.361839	0.143047
309	GlcNAcβ1-4GlcNAcβ-Sp12	2.99252	334.822	0.009562	3.30625	160.236	0.0160513	3.5938	106.132	0.401094	0.142236
39	[4OSO3]Galβ1-4GlcNAcβ-Sp8	3.15483	74.6647	0.0100806	1.99075	105.136	0.00966477	3.63605	115.906	0.405809	0.141852
64	Fucα1-2Galβ1-3GalNAcβ1-4(Neu5Acα2-3)Galβ1-4Glcβ-Sp9	17.6717	36.666	0.0564665	12.0309	83.3616	0.058408	2.78092	101.166	0.310371	0.141749
417	GalNAcα1-3(Fucα1-2)Galβ1-4(Fucα1-3)GlcNAcβ1-3GalNAc-Sp14	10.6487	15.231	0.0340259	8.51527	59.5762	0.0413403	3.08705	92.8305	0.344537	0.139968
167	Galβ1-4GlcNAcβ-Sp0	4.92445	114.997	0.0157351	5.68525	80.3809	0.027601	3.36527	48.9185	0.375589	0.139642
191	GlcNAcβ1-6GalNAcα-Sp14	9.18057	63.8241	0.0293347	3.81223	74.6628	0.0185077	3.29617	66.6028	0.367877	0.138573
207	Manα1-2Manα1-3Manα-Sp9	3.19975	112.372	0.0102242	3.17165	101.452	0.0153979	3.48992	104.308	0.389501	0.138374
98	GalNAcβ1-4GlcNAcβ-Sp0	7.55428	66.3461	0.0241381	3.75632	237.449	0.0182364	3.33405	148.589	0.372104	0.138159
402	Galα1-4Galβ1-4GlcNΑcβ1-2Manα1-3(Galα1-4Galβ1-4GlcNΑcβ1-2Manα1-6)Manβ1-4GlcNΑcβ1-4GlcNΑcβ-LVΑNKT	12.0091	23.2162	0.0383726	6.63418	54.7987	0.0322079	3.06942	122.976	0.34257	0.137717
148	Galβ1-3GlcNAcβ-Sp8	6.54437	42.6746	0.0209112	4.97562	111.042	0.0241559	3.26235	31.3129	0.364102	0.13639
119	Galα1-4Galβ1-4GlcNAcβ-Sp0	32.1623	16.2515	0.102768	7.6205	72.5463	0.0369963	2.39708	218.605	0.267531	0.135765
53	Galβ1-4GlcNAcβ1-2Manα1-3(Galβ1-4GlcNAcβ1-2Manα1-6)Manβ1-4GlcNAcβ1-4GlcNAcβ-Sp12	6.36903	120.278	0.0203509	6.05945	105.32	0.0294177	3.19757	119.07	0.356872	0.135547
171	GlcNAcα1-3Galβ1-4GlcNAcβ-Sp8	13.9877	48.0338	0.0446947	6.15955	36.0759	0.0299036	2.94915	91.488	0.329146	0.134582
427	Galβ1-3GlcNAcβ1-2Manα1-3(Galβ1-3GlcNAcβ1-2(Galβ1-3GlcNAcβ1-6)Manα1-6)Manβ1-4GlcNAcβ1-4GlcNAcβ-Sp19	3.93598	103.196	0.0125766	4.17812	71.3487	0.0202841	3.31475	39.0301	0.36995	0.13427
241	Neu5Acα2-3Galβ1-3(Neu5Acα2-6)GalNAcα-Sp8	2.32335	167.756	0.00742379	4.51067	85.9733	0.0218986	3.3342	87.186	0.372121	0.133814
163	Galβ1-4GlcNAcβ1-3Galβ1-4Glcβ-Sp8	3.0843	87.2201	0.00985525	2.95022	73.4848	0.0143229	3.37625	66.0984	0.376814	0.133664
432	GlcNAcβ1-2Manα1-3(GlcNAcβ1-4)(GlcNAcβ1-6(GlcNAcβ1-2)Manα1-6)Manβ1-4GlcNAcβ1-4GlcNAc-Sp21	12.9659	50.3662	0.0414297	1.57647	195.279	0.00765353	3.0766	118.184	0.343371	0.130818
376	Neu5Acα2-6Galβ1-4GlcNAcβ1-3GalNAc-Sp14	51.666	18.4377	0.165088	16.7709	46.7037	0.0814203	1.29235	136.176	0.144235	0.130248
177	GlcNAcβ1-3GalNAcα-Sp14	3.92995	74.6465	0.0125574	3.24153	109.1	0.0157371	3.2408	89.225	0.361696	0.129997
55	Neu5Acα2-6Galβ1-4GlcNAcβ1-2Manα1-3(Neu5Acα2-6Galβ1-4GlcNAcβ1-2Manα1-6)Manβ1-4GlcNAcβ1-4GlcNAcβ-Sp8	17.6278	29.7806	0.056326	2.5327	25.1662	0.0122959	2.87358	100.101	0.320711	0.129778
132	Galβ1-3(GlcNAcβ1-6)GalNAc-Sp14	8.71635	15.4929	0.0278513	2.40595	130.491	0.0116805	3.0938	159.258	0.34529	0.128274
189	GlcNAcβ1-6(Galβ1-3)GalNAcα-Sp8	4.71938	205.681	0.0150798	4.35397	170.548	0.0211379	3.10903	134.015	0.346989	0.127736
42	[6OSO3]Galβ1-4Glcβ-Sp8	21.3522	47.5807	0.0682265	6.58847	83.1451	0.031986	2.51812	32.4819	0.281041	0.127084
265	Neu5Acα2-6Galβ1-4[6OSO3]GlcNAcβ-Sp8	10.7189	17.492	0.0342499	5.46792	55.6674	0.0265459	2.8622	73.9794	0.319442	0.126746
411	Neu5Acα2-3Galβ1-3GalNAcβ1-4(Neu5Acα2-8Neu5Acα2-3)Galβ1-4Glcβ-Sp0	13.2962	80.1215	0.0424852	9.03263	27.8601	0.043852	2.60722	231.719	0.290985	0.125774
40	6-H2PO3Manα-Sp8	15.1671	54.8343	0.0484633	11.4584	112.809	0.0556287	2.43623	119.746	0.2719	0.125331
464	Glcα1-6Glcα1-6Glcα1-6Glcβ-Sp10	5.75205	105.812	0.0183795	3.15145	88.5914	0.0152998	3.06415	67.8525	0.341981	0.12522
308	GlcNAcβ1-4GlcNAcβ-Sp10	23.3675	21.9328	0.0746663	4.6447	115.931	0.0225493	2.4913	106.689	0.278047	0.125087
387	GlcNΑcβ1-2(GlcNΑcβ1-4)Manα1-3(GlcNΑcβ1-2Manα1-6)Manβ1-4GlcNΑcβ1-4GlcNΑc-Sp21	10.1634	58.5129	0.032475	9.88348	67.1905	0.0479827	2.60645	65.4479	0.290898	0.123785
311	Manα1-6Manβ-Sp10	6.04145	33.8316	0.0193042	5.70958	78.3953	0.0277191	2.88738	128.53	0.322252	0.123092
287	Galβ1-3GlcNAcβ1-3Galβ1-3GlcNAcβ-Sp0	3.96945	128.321	0.0126836	3.64805	50.8584	0.0177107	3.03445	127.722	0.338666	0.12302
185	GlcNAcβ1-4Galβ1-4GlcNAcβ-Sp8	8.06667	36.0776	0.0257754	7.12748	114.008	0.0346028	2.71685	103.822	0.30322	0.121199
120	Galα1-4Galβ1-4GlcNAcβ-Sp8	7.98445	72.6034	0.0255127	9.58638	51.614	0.0465403	2.60585	161.188	0.290831	0.120961
317	Neu5Acα2-6Galβ1-4GlcNAcβ1-2Manα1-3(Galβ1-4GlcNAcβ1-2Manα1-6)Manβ1-4GlcNAcβ1-4GlcNAcβ-Sp12	6.39487	41.7133	0.0204335	5.60942	60.1732	0.0272329	2.82383	71.3441	0.315159	0.120942
169	Galβ1-4Glcβ-Sp0	2.85312	111.284	0.00911658	1.32952	401.057	0.00645463	3.11123	73.6799	0.347235	0.120935
274	Neu5Acα2-8Neu5Acα2-3Galβ1-4Glcβ-Sp0	11.2269	15.7225	0.0358731	1.43617	194.631	0.0069724	2.85633	97.94	0.318786	0.120544
221	Neu5Acα2-3Galβ1-3GalNAcα-Sp8	6.88515	71.1476	0.0220001	5.87017	55.6662	0.0284988	2.75915	56.5478	0.307941	0.11948
29	[3OSO3]Galβ1-3GlcNAcβ-Sp0	9.50685	73.9762	0.0303772	1.52107	104.808	0.00738458	2.82815	106.178	0.315642	0.117801
336	GlcNAcα1-4Galβ1-4GlcNAcβ1-3Galβ1-4GlcNAcβ1-3Galβ1-4GlcNAcβ-Sp0	7.5371	73.1406	0.0240833	7.93698	65.2129	0.0385327	2.59497	173.762	0.289618	0.117411
49	Manα1-3(Manα1-6)Manβ1-4GlcNAcβ1-4GlcNAcβ-Sp12	1.3013	292.021	0.00415804	0.32585	1351.01	0.00158195	3.09588	159.448	0.345522	0.117087
109	Galα1-3(Galα1-4)Galβ1-4GlcNAcβ-Sp8	-1.49067	-242.729	-0.00476315	1.68655	133.43	0.00818793	3.10298	129.268	0.346314	0.11658
235	Neu5Acα2-3GalNAcβ1-4GlcNAcβ-Sp0	8.20097	66.0593	0.0262045	0.810775	203.493	0.00393618	2.84112	217.359	0.31709	0.115744
114	Galα1-3Galβ1-3GlcNAcβ-Sp0	22.6042	74.8354	0.0722272	3.5754	107.072	0.017358	2.29815	60.4032	0.25649	0.115358
447	Galβ1-4GlcNAcβ1-3(Galβ1-4GlcNAcβ1-6)GalNAc-Sp14	6.412	200.622	0.0204882	10.8008	76.3557	0.0524362	2.44177	186.072	0.27252	0.115148
91	GalNAcα1-3GalNAcβ-Sp8	10.3767	49.9458	0.0331567	4.95002	32.9325	0.0240316	2.58175	25.6482	0.288142	0.11511
176	GlcNAcβ1-3GalNAcα-Sp8	3.99655	165.286	0.0127702	7.13832	54.005	0.0346554	2.65437	101.593	0.296247	0.114558
270	Neu5Acα2-6Galβ1-4Glcβ-Sp0	2.11973	152.448	0.00677315	16.363	95.4883	0.0794395	2.28483	113.439	0.255003	0.113738
423	GalNAcα1-3(Fucα1-2)Galβ1-3GlcNAcβ1-3GalNAc-Sp14	13.6204	28.0305	0.0435211	8.45302	54.2626	0.0410381	2.29767	101.14	0.256437	0.113665
356	KDNα2-6Galβ1-4GlcNAc-Sp0	5.8447	31.9684	0.0186755	3.64615	41.1124	0.0177015	2.6468	123.435	0.295402	0.110593
337	GlcNAcα1-4Galβ1-4GlcNAcβ-Sp0	10.373	41.355	0.0331447	7.378	18.1142	0.035819	2.32682	57.3899	0.25969	0.109551
173	GlcNAcβ1-2Galβ1-3GalNAcα-Sp8	1.0205	706.43	0.0032608	5.23983	76.7906	0.0254385	2.66032	59.6387	0.296911	0.108537
343	Manα1-3(Neu5Acα2-6Galβ1-4GlcNAcβ1-2Manα1-6)Manβ1-4GlcNAcβ1-4GlcNAc-Sp12	6.1844	21.0359	0.019761	7.73977	42.78	0.0375754	2.38645	160.156	0.266345	0.107894
103	Galα1-3(Fucα1-2)Galβ1-4(Fucα1-3)GlcNAcβ-Sp0	60.6691	25.4709	0.193856	11.1456	27.0995	0.0541099	0.6536	407.835	0.0729464	0.106971
380	Galβ1-3GalNAcα1-3(Fucα1-2)Galβ1-4GlcNAc-Sp0	3.44325	69.2478	0.0110022	2.66315	121.858	0.0129292	2.6402	141.787	0.294665	0.106199
1	Galα-Sp8	13.4584	32.3636	0.0430034	10.0407	45.6854	0.048746	2.02947	222.295	0.226504	0.106084
393	Galα1-3Galβ1-3GlcNAcβ1-2Manα1-3(Galα1-3Galβ1-3GlcNAcβ1-2Manα1-6)Manβ1-4GlcNAcβ1-4GlcNAc-Sp19	6.15175	46.8893	0.0196567	5.6751	119.366	0.0275517	2.40273	116.615	0.268161	0.105123
370	Galα1-3(Fucα1-2)Galβ1-4GlcNAcβ1-2Manα1-3(Galα1-3(Fucα1-2)Galβ1-4GlcNAcβ1-2Manα1-6)Manβ1-4GlcNAcβ1-4GlcNAcβ-Sp20	42.4741	31.251	0.135717	5.694	44.8342	0.0276435	1.31155	341.89	0.146378	0.103246
239	Neu5Acα2-3Galβ1-3(Neu5Acα2-3Galβ1-4)GlcNAcβ-Sp8	8.52138	113.773	0.0272283	3.46142	139.951	0.0168047	2.37827	119.085	0.265432	0.103155
316	Neu5Acα2-3Galβ1-4GlcNAcβ1-2Manα1-3(Neu5Acα2-6Galβ1-4GlcNAcβ1-2Manα1-6)Manβ1-4GlcNAcβ1-4GlcNAcβ-Sp12	8.58982	48.3552	0.027447	9.48955	65.2945	0.0460702	2.10955	157.166	0.235441	0.102986
342	GlcNAcα1-4Galβ1-3GalNAc-Sp14	23.1571	76.2703	0.0739939	7.49275	94.0491	0.0363761	1.77922	297.535	0.198574	0.102981
146	Galβ1-3GlcNAcβ1-3Galβ1-4Glcβ-Sp10	-0.808075	-457.102	-0.00258204	3.84308	167.041	0.0186575	2.62275	78.9726	0.292718	0.102931
206	Manα1-2Manα1-3(Manα1-2Manα1-6)Manα-Sp9	-0.9415	-246.398	-0.00300837	0.37005	503.39	0.00179653	2.72768	58.1312	0.304428	0.101072
136	Galβ1-3(Neu5Acα2-6)GlcNAcβ1-4Galβ1-4Glcβ-Sp10	10.7679	56.7674	0.0344066	5.26557	69.1638	0.0255635	2.1654	130.498	0.241674	0.100548
392	GalNAcα1-3(Fucα1-2)Galβ1-3GalNAcα1-3(Fucα1-2)Galβ1-4GlcNAcβ-Sp0	7.48798	77.3322	0.0239263	7.38205	69.7299	0.0358387	2.16248	168.763	0.241348	0.100371
17	GlcNAcβ-Sp8	25.1399	40.06	0.0803295	21.1407	30.39	0.102635	1.05653	241.654	0.117916	0.100293
184	GlcNAcβ1-4(GlcNAcβ1-6)GalNAcα-Sp8	7.9478	45.1155	0.0253956	-2.88403	-94.9747	-0.0140015	2.58965	91.5724	0.289023	0.100139
299	Galβ1-4GlcNAcβ1-2Manα1-3(Neu5Acα2-6Galβ1-4GlcNAcβ1-2Manα1-6)Manβ1-4GlcNAcβ1-4GlcNAcβ-Sp12	2.46418	62.8171	0.00787377	-0.016625	-24745.4	-8.07117e-05	2.6039	86.3883	0.290614	0.099469
212	Manα1-3(Manα1-2Manα1-2Manα1-6)Manα-Sp9	8.17103	162.028	0.0261088	7.5514	38.2737	0.0366608	2.0392	179.66	0.227589	0.0967863
161	Galβ1-4GlcNAcβ1-3Galβ1-4GlcNAcβ-Sp0	1.6808	182.905	0.00537065	2.60435	79.4037	0.0126437	2.4312	182.769	0.271339	0.0964512
453	GalNAcα1-3Fucα1-2Galβ1-4GlcNAcβ1-3(GalNAcα1-3Fucα1-2Galβ1-4GlcNAcβ1-6)GalNAc-Sp14	11.8725	86.5638	0.0379363	3.69488	46.4091	0.017938	2.0651	22.4666	0.23048	0.0954514
10	Neu5Acα-Sp11	4.51388	120.28	0.0144232	5.80347	91.4477	0.0281749	2.17735	42.069	0.243008	0.095202
162	Galβ1-4GlcNAcβ1-3Galβ1-4Glcβ-Sp0	15.9192	52.8731	0.0508666	5.86755	118.242	0.028486	1.83368	182.993	0.204651	0.094668
259	Neu5Acα2-3Galβ1-4GlcNAcβ1-3Galβ1-4GlcNAcβ-Sp0	10.6091	40.4194	0.0338993	6.623	69.7869	0.0321536	1.91073	69.5847	0.213251	0.0931012
332	GalNAcβ1-3Galα1-4Galβ1-4GlcNAcβ1-3Galβ1-4Glcβ-Sp0	-1.18158	-386.309	-0.00377548	2.2703	82.2258	0.0110219	2.42542	192.994	0.270695	0.0926471
11	Neu5Acβ-Sp8	7.7448	45.4081	0.0247469	7.30705	14.4852	0.0354746	1.92687	140.373	0.215053	0.0917582
293	Neu5Acα2-3Galβ1-4GlcNAcβ1-3Galβ1-3GlcNAcβ-Sp0	7.72077	64.9223	0.0246702	4.05022	79.5316	0.0196632	2.02193	194.407	0.225661	0.0899982
284	Neu5Gcα2-6Galβ1-4GlcNAcβ-Sp0	2.35465	41.8494	0.0075238	4.5792	24.9367	0.0222313	2.13175	283.238	0.237919	0.0892245
452	Galα1-3Fucα1-2Galβ1-4GlcNAcβ1-3(Galα1-3Fucα1-2Galβ1-4GlcNAcβ1-6)GalNAc-Sp14	20.7442	93.9088	0.0662838	0.5754	317.898	0.00279348	1.77355	199.85	0.197941	0.089006
194	Glcα1-4Glcα-Sp8	3.96528	82.3619	0.0126702	5.5972	88.7069	0.0271735	2.02857	131.108	0.226403	0.0887491
277	Neu5Acβ2-6Galβ1-4GlcNAcβ-Sp8	6.33768	90.3931	0.0202508	-1.69783	-422.316	-0.00824267	2.2758	140.01	0.253996	0.0886679
134	Galβ1-3(Neu5Acα2-6)GalNAcα-Sp14	2.9227	51.6073	0.00933889	-0.027475	-7756.49	-0.000133387	2.25725	84.953	0.251925	0.0870436
92	GalNAcα1-3Galβ-Sp8	21.1971	54.3657	0.0677311	5.43562	26.4524	0.0263891	1.4886	229.502	0.166138	0.0867529
440	Galβ1-6Galβ-Sp10	2.86337	174.323	0.00914933	7.82413	51.2405	0.0379849	1.90803	289.657	0.212949	0.0866945
438	Galα1-3Galβ1-4Glc-Sp10	3.30795	77.0941	0.0105699	2.83785	90.7297	0.0137773	2.09605	56.273	0.233934	0.0860938
435	Galβ1-4GlcNAcβ1-4(Galβ1-4GlcNAcβ1-2)Manα1-3(GlcNAcβ1-4)(Galβ1-4GlcNAcβ1-2Manα1-6)Manβ1-4GlcNAcβ1-4GlcNAc-Sp21	4.40885	84.6645	0.0140876	2.8769	79.4465	0.0139669	2.04523	133.365	0.228262	0.0854387
271	Neu5Acα2-6Galβ1-4Glcβ-Sp8	10.0304	16.0648	0.03205	5.3056	103.898	0.0257578	1.73902	320.479	0.194088	0.0839652
229	Neu5Acα2-3(GalNAcβ1-4)Galβ1-4GlcNAcβ-Sp0	1.38642	334.584	0.00443004	5.00885	11.1729	0.0243172	1.99695	170.599	0.222874	0.0838737
130	Galβ1-4GlcNAcβ1-6GalNAcα-Sp8	3.31722	139.626	0.0105995	0.900025	308.681	0.00436948	2.07163	193.706	0.231208	0.082059
9	Neu5Acα-Sp8	18.9489	57.74	0.0605474	7.73473	26.8725	0.0375509	1.32495	176.96	0.147874	0.0819907
323	Neu5Acα2-3Galβ1-4GlcNAcβ1-2Manα1-3(Neu5Acα2-3Galβ1-4GlcNAcβ1-2Manα1-6)Manβ1-4GlcNAcβ1-4GlcNAcβ-Sp12	11.6076	36.9214	0.0370896	1.66333	218.769	0.00807518	1.78107	184.399	0.198781	0.0813152
225	Neu5Acα2-8Neu5Acα2-8Neu5Acα2-3Galβ1-4Glcβ-Sp0	7.9986	93.8767	0.0255579	2.65145	71.5662	0.0128724	1.83875	247.057	0.205218	0.081216
230	Neu5Acα2-3(GalNAcβ1-4)Galβ1-4GlcNAcβ-Sp8	8.08797	57.0232	0.0258435	3.86985	47.9721	0.0187875	1.76452	107.285	0.196934	0.0805215
193	Glcα1-4Glcβ-Sp8	5.47925	74.8205	0.0175078	8.76938	56.5891	0.0425739	1.6146	283.37	0.180201	0.0800942
465	Glcα1-4Glcα1-4Glcα1-4Glcβ-Sp10	5.4619	77.4268	0.0174524	3.04213	86.6126	0.014769	1.86355	257.138	0.207985	0.080069
25	[3OSO3]Galβ1-4[6OSO3]Glcβ-Sp0	18.6652	26.0115	0.0596408	8.37458	18.1747	0.0406572	1.2204	383.664	0.136205	0.0788345
366	Neu5Acα2-6GlcNAcβ1-4GlcNAcβ1-4GlcNAc-Sp21	16.796	123.311	0.0536683	2.794	75.6133	0.0135644	1.50245	129.587	0.167684	0.0783056
296	6-H2PO3Glcβ-Sp10	7.39925	55.6897	0.0236428	9.61095	46.616	0.0466596	1.4514	76.7086	0.161987	0.0774297
82	GalNAcα1-3(Fucα1-2)Galβ1-3GlcNAcβ-Sp0	5.02763	50.3556	0.0160648	5.52945	108.799	0.0268446	1.69572	100.442	0.189255	0.0773881
321	Neu5Gcβ2-6Galβ1-4GlcNAc-Sp8	2.7809	38.5817	0.0088858	5.3539	125.701	0.0259923	1.76333	143.011	0.1968	0.0772259
403	Galα1-3Galβ1-4GlcNΑcβ1-3GalNΑcα-Sp14	6.38625	70.2493	0.020406	2.48	139.626	0.01204	1.7584	115.082	0.19625	0.076232
117	Galα1-3Galβ-Sp8	2.4121	94.21	0.00770737	4.2071	23.396	0.0204248	1.77793	169.078	0.198429	0.0755204
409	Neu5Acα2-6Galβ1-3GlcNAcβ1-3(Galβ1-4GlcNAcβ1-6)Galβ1-4Glc-Sp21	12.7505	120.39	0.0407415	5.54925	45.8813	0.0269407	1.40683	256.297	0.157012	0.074898
431	GlcNAcβ1-4(GlcNAcβ1-2)Manα1-3(GlcNAcβ1-4)(GlcNAcβ1-2Manα1-6)Manβ1-4GlcNAcβ1-4GlcNAc-Sp21	9.82798	124.814	0.0314033	9.60778	56.4823	0.0466442	1.30037	245.843	0.145131	0.0743929
373	Galα1-3(Fucα1-2)Galβ1-3GlcNAcβ1-2Manα1-3(Galα1-3(Fucα1-2)Galβ1-3GlcNAcβ1-2Manα1-6)Manβ1-4GlcNAcβ1-4GlcNAcβ-Sp20	12.7844	14.6241	0.04085	3.37903	248.81	0.0164046	1.4832	218.341	0.165536	0.0742635
310	HOOC(CH3)CH-3-O-GlcNAcβ1-4GlcNAcβ-Sp10	-0.47345	-775.594	-0.00151281	2.07332	220.027	0.0100657	1.9195	109.003	0.21423	0.0742609
34	[3OSO3]Galβ1-4[6OSO3]GlcNAcβ-Sp8	4.29307	103.865	0.0137176	5.07868	138.355	0.0246562	1.62565	186.977	0.181434	0.0732693
26	[3OSO3]Galβ1-4[6OSO3]Glcβ-Sp8	8.50997	85.8289	0.0271919	5.2584	52.3629	0.0255287	1.48698	147.671	0.165957	0.0728925
442	GalNAcβ1-6GalNAcβ-Sp8	4.53592	145.672	0.0144936	3.40495	37.1152	0.0165305	1.67753	71.3072	0.187224	0.0727493
391	Neu5Acα2-3(GalNAcβ1-4)Galβ1-4GlcNAcβ1-3GalNAcα-Sp14	2.13888	95.3907	0.00683434	2.0622	233.25	0.0100117	1.78853	208.635	0.199612	0.0721527
355	KDNα2-3Galβ1-4(Fucα1-3)GlcNAc-Sp0	6.00785	92.8549	0.0191969	5.73595	77.0461	0.0278471	1.51128	148.699	0.168669	0.0719044
256	Neu5Acα2-3Galβ1-4GlcNAcβ1-3Galβ1-4GlcNAcβ1-3Galβ1-4GlcNAcβ-Sp0	8.15228	63.9138	0.0260489	3.5347	147.455	0.0171604	1.40887	108.18	0.157241	0.0668166
181	GlcNAcβ1-3Galβ1-4GlcNAcβ1-3Galβ1-4GlcNAcβ-Sp0	4.56265	129.078	0.014579	1.4723	83.1188	0.00714778	1.53787	168.626	0.171638	0.0644549
180	GlcNAcβ1-3Galβ1-4GlcNAcβ-Sp8	5.98838	46.6016	0.0191346	1.45892	148.013	0.00708285	1.457	197.328	0.162612	0.062943
4	GalNAcα-Sp8	7.54075	73.8172	0.0240949	6.4119	27.6357	0.0311288	1.19085	117.263	0.132907	0.0627103
234	Neu5Acα2-3GalNAcα-Sp8	4.3137	73.0926	0.0137836	1.94633	338.299	0.0094491	1.42185	275.993	0.158689	0.0606404
304	GalNAcβ1-3Galβ-Sp8	0.026225	3745.3	8.37967e-05	6.10257	24.3956	0.029627	1.34295	255.663	0.149883	0.0598645
106	Galα1-3(Fucα1-2)Galβ1-4Glcβ-Sp0	11.8293	34.0707	0.0377981	6.58803	72.7775	0.0319838	0.9365	88.8034	0.10452	0.0581007
175	GlcNAcβ1-3(GlcNAcβ1-6)Galβ1-4GlcNAcβ-Sp8	7.8997	47.9234	0.0252419	4.19012	96.0329	0.0203424	1.13665	365.012	0.126858	0.0574808
202	GlcAβ1-6Galβ-Sp8	5.51567	101.095	0.0176242	-1.49605	-102.447	-0.00726308	1.40845	89.0932	0.157193	0.0558514
292	Neu5Acα2-3Galβ1-3GlcNAcβ1-3Galβ1-3GlcNAcβ-Sp0	9.81993	68.1097	0.0313776	9.31917	46.3259	0.0452431	0.797725	478.414	0.0890318	0.0552175
156	Galβ1-4GalNAcβ1-3(Fucα1-2)Galβ1-4GlcNAcβ-Sp8	24.1003	34.4591	0.0770076	5.74575	133.5	0.0278947	0.5116	179.775	0.0570982	0.0540002
443	[6OSO3]Galβ1-3GlcNAcβ-Sp0	3.0733	119.78	0.0098201	4.7922	53.9302	0.0232654	1.15045	136.456	0.128398	0.053828
199	GlcAα-Sp8	6.90995	84.8206	0.0220793	12.8841	52.7698	0.0625504	0.6849	430.782	0.0764397	0.0536898
197	Glcβ1-6Glcβ-Sp8	3.35867	91.2075	0.010732	10.3766	74.3579	0.050377	0.781375	133.397	0.087207	0.0494387
112	Galα1-3GalNAcβ-Sp8	13.8877	71.1515	0.0443752	3.78235	59.5704	0.0183627	0.7451	342.057	0.0831585	0.0486321
102	Galα1-3(Fucα1-2)Galβ1-3GlcNAcβ-Sp8	12.6037	68.9948	0.0402726	11.0875	47.0382	0.0538283	0.46245	758.891	0.0516127	0.0485712
322	Galβ1-3GlcNAcβ1-2Manα1-3(Galβ1-3GlcNAcβ1-2Manα1-6)Manβ1-4GlcNAcβ1-4GlcNAcβ-Sp19	5.9038	83.6336	0.0188644	7.95675	32.4219	0.0386288	0.775025	484.7	0.0864983	0.0479972
24	[3OSO3]Galβ1-4Glcβ-Sp8	18.2242	36.7597	0.0582317	8.18508	42.9942	0.0397372	0.40025	967.756	0.0446708	0.0475466
216	Neu5Acα2-3Galβ1-4GlcNAcβ1-3Galβ1-4(Fucα1-3)GlcNAc-Sp0	1.22922	146.191	0.00392774	6.6315	2.69705	0.0321949	0.932525	485.372	0.104076	0.046733
312	Manα1-6(Manα1-3)Manα1-6(Manα1-3)Manβ-Sp10	8.88087	63.3227	0.028377	4.16692	65.9991	0.0202298	0.813125	131.611	0.0907506	0.0464524
404	Galβ1-3GlcNAcβ1-6Galβ1-4GlcNAcβ-Sp0	-1.79072	-101.588	-0.0057219	6.47423	124.194	0.0314313	0.995825	275.012	0.111141	0.0456169
414	GalNAcα1-3GalNAcβ1-3Galα1-4Galβ1-4Glcβ-Sp0	2.65687	124.813	0.0084895	4.7909	21.8638	0.0232591	0.928375	240.553	0.103613	0.0451206
164	Galβ1-4GlcNAcβ1-6(Galβ1-3)GalNAcα-Sp8	-3.0863	-174.993	-0.00986164	7.11495	79.0317	0.0345419	0.98685	370.139	0.11014	0.0449399
44	[6OSO3]Galβ1-4[6OSO3]Glcβ-Sp8	14.1419	40.0417	0.0451876	7.49043	101.13	0.0363648	0.4528	784.429	0.0505357	0.0440294
283	Neu5Gcα2-6GalNAcα-Sp0	3.28608	130.358	0.0105	4.89107	29.3696	0.0237454	0.803225	754.855	0.0896456	0.041297
48	[9NAc]Neu5Acα2-6Galβ1-4GlcNAcβ-Sp8	7.94813	34.6101	0.0253966	7.25988	71.7673	0.0352455	0.521225	528.063	0.0581724	0.0396049
285	Neu5Gcα-Sp8	3.4442	226.869	0.0110052	1.22	267.953	0.00592291	0.90205	300.965	0.100675	0.0392011
302	Galβ1-4GlcNAcα1-6Galβ1-4GlcNAcβ-Sp0	8.21115	80.1244	0.0262371	3.86333	164.507	0.0187558	0.6411	520.828	0.0715513	0.0388481
3	Manα-Sp8	1.79435	93.3571	0.00573348	2.8526	140.399	0.0138489	0.8639	462.086	0.0964174	0.0386666
182	GlcNAcβ1-3Galβ1-4Glcβ-Sp0	11.022	29.3515	0.0352184	5.60065	37.8842	0.0271903	0.450275	396.928	0.0502539	0.0375542
233	Neu5Acα2-3(Neu5Acα2-6)GalNAcα-Sp8	1.148	358.828	0.0036682	1.89107	220.054	0.00918087	0.889725	147.548	0.0992997	0.0373829
224	Neu5Acα2-8Neu5Acα2-8Neu5Acα2-3(GalNAcβ1-4)Galβ1-4Glcβ-Sp0	5.87795	82.0755	0.0187818	4.10987	130.496	0.0199528	0.614325	403.629	0.0685631	0.0357659
186	GlcNAcβ1-4GlcNAcβ1-4GlcNAcβ1-4GlcNAcβ1-4GlcNAcβ1-4GlcNAcβ1-4β-Sp8	1.7926	369.761	0.00572789	-0.201175	-2633.23	-0.000976672	0.910375	451.99	0.101604	0.0354519
353	Galβ1-3(Fucα1-4)GlcNAcβ1-2Manα1-3(Galβ1-3(Fucα1-4)GlcNAcβ1-2Manα1-6)Manβ1-4GlcNAcβ1-4GlcNAcβ-Sp19	1.52942	79.6298	0.00488697	3.1714	99.7358	0.0153966	0.75075	70.4155	0.0837891	0.0346909
318	Neu5Acα2-6Galβ1-4GlcNAcβ1-2Manα1-3(GlcNAcβ1-2Manα1-6)Manβ1-4GlcNAcβ1-4GlcNAcβ-Sp12	6.3076	139.984	0.0201547	2.83382	62.3288	0.0137578	0.5837	238.493	0.0651451	0.0330192
153	Galβ1-4[6OSO3]Glcβ-Sp0	8.2129	52.2384	0.0262427	3.19578	116.804	0.015515	0.513075	471.409	0.0572628	0.0330068
375	Neu5Acα2-3Galβ1-4GlcNAcβ1-3GalNAc-Sp14	-1.72918	-328.631	-0.00552523	4.51168	99.3273	0.0219035	0.641625	341.308	0.0716099	0.0293294
2	Glcα-Sp8	3.16427	161.915	0.0101108	7.6513	41.5243	0.0371458	0.361075	869.059	0.0402985	0.0291851
346	Neu5Acα2-6Galβ1-4GlcNAcβ1-2Manα1-3Manβ1-4GlcNAcβ1-4GlcNAc-Sp12	12.4722	24.4742	0.0398522	17.3886	19.5986	0.0844186	-0.351675	-495.112	-0.0392494	0.0283405
205	Manα1-2Manα1-2Manα1-3Manα-Sp9	2.59305	132.691	0.00828556	4.36792	91.6649	0.0212056	0.4277	1370.21	0.0477344	0.0257418
211	Manα1-3(Manα1-6)Manα-Sp9	-1.54827	-154.298	-0.0049472	6.84195	32.8842	0.0332166	0.3187	896.457	0.0355692	0.0212795
400	GalNΑcα1-3GalNΑcβ1-3Galα1-4Galβ1-4GlcNΑcβ-Sp0	12.6823	38.9567	0.0405237	3.75208	30.1648	0.0182157	-0.007575	-22933.1	-0.000845424	0.019298
123	Galα1-6Glcβ-Sp8	4.58845	135.5	0.0146615	2.69233	180.876	0.0130708	0.264575	1677.06	0.0295285	0.0190869
232	Neu5Acα2-3(Neu5Acα2-3Galβ1-3GalNAcβ1-4)Galβ1-4Glcβ-Sp0	7.33422	41.0383	0.023435	4.51655	33.1897	0.0219271	0.072775	6709.33	0.00812221	0.0178281
390	Galβ1-3GlcNAcβ1-3GalNAcα-Sp14	9.72168	93.2334	0.0310636	8.67127	76.1751	0.0420977	-0.300875	-849.757	-0.0335798	0.0131938
35	[3OSO3]Galβ1-4GlcNAcβ-Sp0	5.87143	84.6197	0.0187609	3.84875	175.648	0.0186851	-0.0185	-8839.28	-0.00206473	0.0117938
240	Neu5Acα2-3Galβ1-3[6OSO3]GalNAcα-Sp8	2.21328	413.35	0.00707207	3.10052	60.1838	0.0150526	0.0096	32634.9	0.00107143	0.00773202
12	Galβ-Sp8	39.9402	24.1439	0.127621	11.4303	45.363	0.0554923	-1.67537	-192.287	-0.186984	-0.00129025
286	Galβ1-3(Neu5Acα2-3Galβ1-4GlcNAcβ1-6)GalNAcα-Sp14	7.75178	96.9976	0.0247692	1.4416	362.411	0.00699874	-0.319575	-688.275	-0.0356669	-0.00129963
298	Galβ1-3Galβ1-4GlcNAcβ-Sp8	22.6336	69.2365	0.0723211	14.2706	41.7285	0.0692814	-1.31727	-73.9827	-0.147017	-0.00180493
14	Manβ-Sp8	2.25128	65.9973	0.00719349	2.73412	105.635	0.0132737	-0.28675	-816.988	-0.0320033	-0.00384537
215	Manβ1-4GlcNAcβ-Sp0	1.7778	162.338	0.0056806	4.0354	50.164	0.0195912	-0.4292	-475.613	-0.0479018	-0.00754332
324	Neu5Acα2-6Galβ1-4GlcNAcβ1-2Manα1-3(Neu5Acα2-3Galβ1-4GlcNAcβ1-2Manα1-6)Manβ1-4GlcNAcβ1-4GlcNAcβ-Sp12	4.27825	108.264	0.0136703	2.29282	155.234	0.0111313	-0.4323	-390.013	-0.0482478	-0.0078154
144	Galβ1-3Galβ-Sp8	13.1927	58.3121	0.0421546	6.46133	35.0567	0.0313687	-0.88155	-125.094	-0.0983873	-0.008288
147	Galβ1-3GlcNAcβ-Sp0	5.1741	146.855	0.0165328	5.75732	92.0372	0.0279509	-0.686075	-240.067	-0.0765709	-0.0106957
313	Manα1-2Manα1-2Manα1-3(Manα1-2Manα1-6(Manα1-3)Manα1-6)Manα-Sp9	1.6808	180.779	0.00537065	9.57568	52.2973	0.0464884	-0.795375	-551.807	-0.0887695	-0.0123035
244	Neu5Acα2-3Galβ1-3GalNAcβ1-3Galα1-4Galβ1-4Glcβ-Sp0	12.3871	117.52	0.0395805	11.5601	72.3276	0.0561222	-1.29568	-284.979	-0.144607	-0.0163013
248	Neu5Acα2-3Galβ1-3GlcNAcβ-Sp8	11.4559	37.3842	0.036605	3.9491	82.934	0.0191722	-1.13025	-325.449	-0.126144	-0.0234556
200	GlcAβ-Sp8	8.91325	147.732	0.0284805	8.89302	26.6284	0.0431742	-1.28655	-363.432	-0.143588	-0.0239778
326	Neu5Ac(9Ac)a2-3Galβ1-4GlcNAcβ-Sp0	0.8823	616.86	0.00281921	5.0111	60.8709	0.0243281	-0.912825	-321.488	-0.101878	-0.0249102
165	Galβ1-3(Galβ1-4GlcNAcβ1-6)GalNAcα-Sp8	3.02337	81.518	0.00966058	2.67328	89.6798	0.0129783	-0.88745	-166.736	-0.0990458	-0.025469
344	Neu5Acα2-6Galβ1-4GlcNAcβ1-2Manα1-3(Manα1-6)Manβ1-4GlcNAcβ1-4GlcNAc-Sp12	10.2022	51.8673	0.032599	9.91238	29.2717	0.048123	-1.4871	-187.949	-0.165971	-0.0284163
140	Galβ1-3GalNAcβ-Sp8	5.75882	79.7885	0.0184012	3.93035	57.8542	0.0190812	-1.12895	-19.4459	-0.125999	-0.0295055
236	Neu5Acα2-3Galβ1-3[6OSO3]GlcNAc-Sp8	1.4889	104.927	0.00475748	2.014	75.0954	0.00977765	-0.923425	-533.109	-0.103061	-0.0295086
273	Neu5Acα2-8Neu5Acα-Sp8	5.44057	12.6274	0.0173843	6.45295	23.3697	0.031328	-1.28843	-174.643	-0.143797	-0.031695
261	Neu5Acα2-3Galβ1-4Glcβ-Sp0	3.5747	122.934	0.0114222	3.33107	24.1215	0.0161718	-1.13255	-316.991	-0.126401	-0.0329355
226	Neu5Acα2-8Neu5Acα2-3(GalNAcβ1-4)Galβ1-4Glcβ-Sp0	-0.956325	-246.806	-0.00305574	5.17895	44.5687	0.025143	-1.1072	-283.578	-0.123571	-0.0338281
210	Manα1-2Manα1-2Manα1-3(Manα1-2Manα1-3(Manα1-2Manα1-6)Manα1-6)Manβ1-4GlcNAcβ1-4GlcNAcβ-Sp12	9.59617	52.1352	0.0306626	4.75495	101.682	0.0230845	-1.45982	-376.86	-0.162927	-0.0363932
357	KDNα2-3Galβ1-4Glc-Sp0	6.39933	24.3461	0.0204477	4.9496	125.603	0.0240295	-1.38355	-233.333	-0.154414	-0.0366456
179	GlcNAcβ1-3Galβ1-4GlcNAcβ-Sp0	9.94415	131.561	0.0317745	3.8866	126.236	0.0188688	-1.44865	-228.945	-0.16168	-0.0370121
413	GalNAcα1-3(Fucα1-2)Galβ1-4GlcNAcβ1-3GalNAcα-Sp14	7.13777	43.1478	0.0228073	5.86305	82.7673	0.0284642	-1.64898	-249.038	-0.184037	-0.0442553
243	Neu5Acα2-3Galβ-Sp8	6.6372	89.8727	0.0212078	4.41803	30.6898	0.0214488	-1.62747	-256.678	-0.181638	-0.0463271
433	GlcNAcβ1-4(GlcNAcβ1-2)Manα1-3(GlcNAcβ1-4)(GlcNAcβ1-6(GlcNAcβ1-2)Manα1-6)Manβ1-4GlcNAcβ1-4GlcNAc-Sp21	-0.06365	-8255.98	-0.000203381	5.7497	18.0074	0.0279139	-1.52557	-118.787	-0.170265	-0.0475182
19	Galβ1-4GlcNAcβ1-3(Galβ1-4GlcNAcβ1-6)GalNAcα-Sp8	3.24282	123.488	0.0103618	0.154725	1811.27	0.000751165	-1.4323	-308.977	-0.159855	-0.0495807
158	Galβ1-4GlcNAcβ1-3GalNAcα-Sp14	6.24763	21.873	0.019963	1.42515	296.975	0.00691888	-1.66792	-189.903	-0.186152	-0.0530902
8	Rhaα-Sp8	8.46518	58.9357	0.0270487	7.98985	51.9329	0.0387894	-2.33655	-141.835	-0.260776	-0.0649792
301	Galβ1-4GlcNAcβ1-3(GlcNAcβ1-6)Galβ1-4GlcNAc-Sp0	3.36117	87.3395	0.01074	-0.012575	-25486.3	-6.10496e-05	-2.22822	-116.083	-0.248686	-0.0793356
319	Neu5Acα2-8Neu5Acβ-Sp17	7.9092	79.3313	0.0252722	4.03277	86.5387	0.0195785	-2.9761	-104.216	-0.332154	-0.0957678
213	Manα1-6(Manα1-3)Manα1-6(Manα1-2Manα1-3)Manβ1-4GlcNAcβ1-4GlcNAcβ-Sp12	8.39363	103.641	0.0268201	-2.85985	-55.6321	-0.0138841	-4.99083	-48.5255	-0.557012	-0.181359
